# Supplementary material for: Towards a fully automated algorithm driven platform for biosystems design
Source: Nat Commun. 2019 Nov 13;10:5150. doi: 10.1038/s41467-019-13189-z (PMC6853954; doi:10.1038/s41467-019-13189-z)
Supplement: Supplementary file 4 — Supplementary Data 1-18 [file 41467_2019_13189_MOESM4_ESM.zip]

Archive with 40 entries (37 files):
- Supplementary Data 1-18/
- Supplementary Data 1-18/Supplementary Data 12.txt
- __MACOSX/
- __MACOSX/Supplementary Data 1-18/
- __MACOSX/Supplementary Data 1-18/._Supplementary Data 12.txt
- Supplementary Data 1-18/Supplementary Data 13.txt
- __MACOSX/Supplementary Data 1-18/._Supplementary Data 13.txt
- Supplementary Data 1-18/Supplementary Data 11.txt
- __MACOSX/Supplementary Data 1-18/._Supplementary Data 11.txt
- Supplementary Data 1-18/Supplementary Data 10.txt
- __MACOSX/Supplementary Data 1-18/._Supplementary Data 10.txt
- Supplementary Data 1-18/Supplementary Data 14.txt
- __MACOSX/Supplementary Data 1-18/._Supplementary Data 14.txt
- Supplementary Data 1-18/Supplementary Data 15.txt
- __MACOSX/Supplementary Data 1-18/._Supplementary Data 15.txt
- Supplementary Data 1-18/Supplementary Data 17.txt
- __MACOSX/Supplementary Data 1-18/._Supplementary Data 17.txt
- Supplementary Data 1-18/Supplementary Data 16.txt
- __MACOSX/Supplementary Data 1-18/._Supplementary Data 16.txt
- Supplementary Data 1-18/Supplementary Data 4.txt
- __MACOSX/Supplementary Data 1-18/._Supplementary Data 4.txt
- Supplementary Data 1-18/Supplementary Data 5.txt
- __MACOSX/Supplementary Data 1-18/._Supplementary Data 5.txt
- Supplementary Data 1-18/Supplementary Data 7.txt
- __MACOSX/Supplementary Data 1-18/._Supplementary Data 7.txt
- Supplementary Data 1-18/Supplementary Data 2.xlsx
- __MACOSX/Supplementary Data 1-18/._Supplementary Data 2.xlsx
- Supplementary Data 1-18/Supplementary Data 6.txt
- __MACOSX/Supplementary Data 1-18/._Supplementary Data 6.txt
- Supplementary Data 1-18/Supplementary Data 3.txt
- __MACOSX/Supplementary Data 1-18/._Supplementary Data 3.txt
- Supplementary Data 1-18/Supplementary Data 1.xlsx
- __MACOSX/Supplementary Data 1-18/._Supplementary Data 1.xlsx
- Supplementary Data 1-18/Supplementary Data 8.txt
- __MACOSX/Supplementary Data 1-18/._Supplementary Data 8.txt
- Supplementary Data 1-18/Supplementary Data 9.txt
- __MACOSX/Supplementary Data 1-18/._Supplementary Data 9.txt
- Supplementary Data 1-18/Supplementary Data 18.txt
- __MACOSX/Supplementary Data 1-18/._Supplementary Data 18.txt
- __MACOSX/._Supplementary Data 1-18
