# Supplementary material for: Towards a fully automated algorithm driven platform for biosystems design
Source: Nat Commun. 2019 Nov 13;10:5150. doi: 10.1038/s41467-019-13189-z (PMC6853954; doi:10.1038/s41467-019-13189-z)
Supplement: Supplementary file 4 — Supplementary Data 1-18 [file 41467_2019_13189_MOESM4_ESM.zip › Supplementary Data 1-18/Supplementary Data 15.txt]

LOCUS       pET-26bT7-CrtEBI_Correc 8588 bp ds-DNA     circular     25-JUN-2019
DEFINITION  .
FEATURES             Location/Qualifiers
     Terminator      3052..3098
                     /label="T7 Terminator"
                     /ApEinfo_revcolor=#c6c9d1
                     /ApEinfo_fwdcolor=#c6c9d1
     misc_feature    3103..3160
                     /label="T7+RBS"
                     /ApEinfo_revcolor=#f58a5e
                     /ApEinfo_fwdcolor=#f58a5e
     rep_origin      complement(1430..1885)
                     /label="f1\origin"
                     /ApEinfo_revcolor=#d6b295
                     /ApEinfo_fwdcolor=#d6b295
     protein_bind    complement(2036..2053)
                     /label="His\tag"
                     /ApEinfo_revcolor=#b4abac
                     /ApEinfo_fwdcolor=#b4abac
     exon            3161..4069
                     /label="CrtE"
                     /ApEinfo_revcolor=#faac61
                     /ApEinfo_fwdcolor=#faac61
     misc_feature    4121..4178
                     /label="T7+RBS"
                     /ApEinfo_revcolor=#f58a5e
                     /ApEinfo_fwdcolor=#f58a5e
     misc_feature    2064..2121
                     /label="T7+RBS"
                     /ApEinfo_revcolor=#f58a5e
                     /ApEinfo_fwdcolor=#f58a5e
     Terminator      5658..5704
                     /label="T7 Term"
                     /ApEinfo_revcolor=#c6c9d1
                     /ApEinfo_fwdcolor=#c6c9d1
     rep_origin      complement(8401..8401)
                     /label="ColE1\pBR322\origin"
                     /ApEinfo_revcolor=#c6c9d1
                     /ApEinfo_fwdcolor=#c6c9d1
     misc_feature    1965..1983
                     /label="T7\term\in-house\primer"
                     /ApEinfo_revcolor=#84b0dc
                     /ApEinfo_fwdcolor=#84b0dc
     exon            4179..5657
                     /label="CrtI"
                     /ApEinfo_revcolor=#c7b0e3
                     /ApEinfo_fwdcolor=#c7b0e3
     terminator      complement(1922..1968)
                     /label="T7\terminator"
                     /ApEinfo_revcolor=#75c6a9
                     /ApEinfo_fwdcolor=#75c6a9
     exon            2122..3051
                     /label="CrtB"
                     /ApEinfo_revcolor=#b1ff67
                     /ApEinfo_fwdcolor=#b1ff67
     Terminator      4070..4116
                     /label="T7 Term"
                     /ApEinfo_revcolor=#c6c9d1
                     /ApEinfo_fwdcolor=#c6c9d1
     CDS             522..1334
                     /label="kan\sequence"
                     /ApEinfo_revcolor=#75c6a9
                     /ApEinfo_fwdcolor=#75c6a9
     CDS             5888..6967
                     /label="lac\I"
                     /ApEinfo_revcolor=#c6c9d1
                     /ApEinfo_fwdcolor=#c6c9d1
ORIGIN
        1 ttctcatagc tcacgctgta ggtatctcag ttcggtgtag gtcgttcgct ccaagctggg
       61 ctgtgtgcac gaaccccccg ttcagcccga ccgctgcgcc ttatccggta actatcgtct
      121 tgagtccaac ccggtaagac acgacttatc gccactggca gcagccactg gtaacaggat
      181 tagcagagcg aggtatgtag gcggtgctac agagttcttg aagtggtggc ctaactacgg
      241 ctacactaga aggacagtat ttggtatctg cgctctgctg aagccagtta ccttcggaaa
      301 aagagttggt agctcttgat ccggcaaaca aaccaccgct ggtagcggtg gtttttttgt
      361 ttgcaagcag cagattacgc gcagaaaaaa aggatctcaa gaagatcctt tgatcttttc
      421 tacggggtct gacgctcagt ggaacgaaaa ctcacgttaa gggattttgg tcatgaacaa
      481 taaaactgtc tgcttacata aacagtaata caaggggtgt tatgagccat attcaacggg
      541 aaacgtcttg ctctaggccg cgattaaatt ccaacatgga tgctgattta tatgggtata
      601 aatgggctcg cgataatgtc gggcaatcag gtgcgacaat ctatcgattg tatgggaagc
      661 ccgatgcgcc agagttgttt ctgaaacatg gcaaaggtag cgttgccaat gatgttacag
      721 atgagatggt cagactaaac tggctgacgg aatttatgcc tcttccgacc atcaagcatt
      781 ttatccgtac tcctgatgat gcatggttac tcaccactgc gatccccggg aaaacagcat
      841 tccaggtatt agaagaatat cctgattcag gtgaaaatat tgttgatgcg ctggcagtgt
      901 tcctgcgccg gttgcattcg attcctgttt gtaattgtcc ttttaacagc gatcgcgtat
      961 ttcgtctcgc tcaggcgcaa tcacgaatga ataacggttt ggttgatgcg agtgattttg
     1021 atgacgagcg taatggctgg cctgttgaac aagtctggaa agaaatgcat aaacttttgc
     1081 cattctcacc ggattcagtc gtcactcatg gtgatttctc acttgataac cttatttttg
     1141 acgaggggaa attaataggt tgtattgatg ttggacgagt cggaatcgca gaccgatacc
     1201 aggatcttgc catcctatgg aactgcctcg gtgagttttc tccttcatta cagaaacggc
     1261 tttttcaaaa atatggtatt gataatcctg atatgaataa attgcagttt catttgatgc
     1321 tcgatgagtt tttctaagaa ttaattcatg agcggataca tatttgaatg tatttagaaa
     1381 aataaacaaa taggggttcc gcgcacattt ccccgaaaag tgccacctga aattgtaaac
     1441 gttaatattt tgttaaaatt cgcgttaaat ttttgttaaa tcagctcatt ttttaaccaa
     1501 taggccgaaa tcggcaaaat cccttataaa tcaaaagaat agaccgagat agggttgagt
     1561 gttgttccag tttggaacaa gagtccacta ttaaagaacg tggactccaa cgtcaaaggg
     1621 cgaaaaaccg tctatcaggg cgatggccca ctacgtgaac catcacccta atcaagtttt
     1681 ttggggtcga ggtgccgtaa agcactaaat cggaacccta aagggagccc ccgatttaga
     1741 gcttgacggg gaaagccggc gaacgtggcg agaaaggaag ggaagaaagc gaaaggagcg
     1801 ggcgctaggg cgctggcaag tgtagcggtc acgctgcgcg taaccaccac acccgccgcg
     1861 cttaatgcgc cgctacaggg cgcgtcccat tcgccaatcc ggatatagtt cctcctttca
     1921 gcaaaaaacc cctcaagacc cgtttagagg ccccaagggg ttatgctagt tattgctcag
     1981 cggtggcagc agccaactca gcttcctttc gggctttgtt agcagccgga tctcagtggt
     2041 ggtggtggtg gtgctcgagC CCTNNNNNNN NNNNNNNNNN NNNNNNNNNN NNNNNNNNNN
     2101 NNNNNNNNNN NNNNNNNNNN Natgaataat ccgtcgttac tcaatcatgc ggtcgaaacg
     2161 atggcagttg gctcgaaaag ttttgcgaca gcctcaaagt tatttgatgc aaaaacccgg
     2221 cgcagcgtac tgatgctcta cgcctggtgc cgccattgtg acgatgttat tgacgatcag
     2281 acgctgggct ttcaggcccg gcagcctgcc ttacaaacgc ccgaacaacg tctgatgcaa
     2341 cttgagatga aaacgcgcca ggcctatgca ggatcgcaga tgcacgaacc ggcgtttgcg
     2401 gcttttcagg aagtggctat ggctcatgat atcgccccgg cttacgcgtt tgatcatctg
     2461 gaaggcttcg ccatggatgt acgcgaagcg caatacagcc aactggatga tacgctgcgc
     2521 tattgctatc acgttgcagg cgttgtcggc ttgatgatgg cgcaaatcat gggcgtgcgg
     2581 gataacgcca cgctggaccg cgcctgtgac cttgggctgg catttcagtt gaccaatatt
     2641 gctcgcgata ttgtggacga tgcgcatgcg ggccgctgtt atctgccggc aagctggctg
     2701 gagcatgaag gtctgaacaa agagaattat gcggcacctg aaaaccgtca ggcgctgagc
     2761 cgtatcgccc gtcgtttggt gcaggaagca gaaccttact atttgtctgc cacagccggc
     2821 ctggcagggt tgcccctgcg ttccgcctgg gcaatcgcta cggcgaagca ggtttaccgg
     2881 aaaataggtg tcaaagttga acaggccggt cagcaagcct gggatcagcg gcagtcaacg
     2941 accacgcccg aaaaattaac gctgctgctg gccgcctctg gtcaggccct tacttcccgg
     3001 atgcgggctc atcctccccg ccctgcgcat ctctggcagc gcccgctcta gtagcataac
     3061 cccttggggc ctctaaacgg gtcttgaggg gttttttgGC TCNNNNNNNN NNNNNNNNNN
     3121 NNNNNNNNNN NNNNNNNNNN NNNNNNNNNN NNNNNNNNNN atgacggtct gcgcaaaaaa
     3181 acacgttcat ctcactcgcg atgctgcgga gcagttactg gctgatattg atcgacgcct
     3241 tgatcagtta ttgcccgtgg agggagaacg ggatgttgtg ggtgccgcga tgcgtgaagg
     3301 tgcgctggca ccgggaaaac gtattcgccc catgttgctg ttgctgaccg cccgcgatct
     3361 gggttgcgct gtcagccatg acggattact ggatttggcc tgtgcggtgg aaatggtcca
     3421 cgcggcttcg ctgatccttg acgatatgcc ctgcatggac gatgcgaagc tgcggcgcgg
     3481 acgccctacc attcattctc attacggaga gcatgtggca atactggcgg cggttgcctt
     3541 gctgagtaaa gcctttggcg taattgccga tgcagatggc ctcacgccgc tggcaaaaaa
     3601 tcgggcggtt tctgaactgt caaacgccat cggcatgcaa ggattggttc agggtcagtt
     3661 caaggatctg tctgaagggg ataagccgcg cagcgctgaa gctattttga tgacgaatca
     3721 ctttaaaacc agcacgctgt tttgtgcctc catgcagatg gcctcgattg ttgcgaatgc
     3781 ctccagcgaa gcgcgtgatt gcctgcatcg tttttcactt gatcttggtc aggcatttca
     3841 actgctggac gatttgaccg atggcatgac cgacaccggt aaggatagca atcaggacgc
     3901 cggtaaatcg acgctggtca atctgttagg cccgagggcg gttgaagaac gtctgagaca
     3961 acatcttcag cttgccagtg agcatctctc tgcggcctgc caacacgggc acgccactca
     4021 acattttatt caggcctggt ttgacaaaaa actcgctgcc gtcagttaat agcataaccc
     4081 cttggggcct ctaaacgggt cttgaggggt tttttgGGAC NNNNNNNNNN NNNNNNNNNN
     4141 NNNNNNNNNN NNNNNNNNNN NNNNNNNNNN NNNNNNNNat gaaaccaact acggtaattg
     4201 gtgcaggctt cggtggcctg gcactggcaa ttcgtctaca agctgcgggg atccccgtct
     4261 tactgcttga acaacgtgat aaacccggcg gtcgggctta tgtctacgag gatcaggggt
     4321 ttacctttga tgcaggcccg acggttatca ccgatcccag tgccattgaa gaactgtttg
     4381 cactggcagg aaaacagtta aaagagtatg tcgaactgct gccggttacg ccgttttacc
     4441 gcctgtgttg ggagtcaggg aaggtcttta attacgataa cgatcaaacc cggctcgaag
     4501 cgcagattca gcagtttaat ccccgcgatg tcgaaggtta tcgtcagttt ctggactatt
     4561 cacgcgcggt gtttaaagaa ggctatctaa agctcggtac tgtccctttt ttatcgttca
     4621 gagacatgct tcgcgccgca cctcaactgg cgaaactgca ggcatggaga agcgtttaca
     4681 gtaaggttgc cagttacatc gaagatgaac atctgcgcca ggcgttttct ttccactcgc
     4741 tgttggtggg cggcaatccc ttcgccacct catccattta tacgttgata cacgcgctgg
     4801 agcgtgagtg gggcgtctgg tttccgcgtg gcggcaccgg cgcattagtt caggggatga
     4861 taaagctgtt tcaggatctg ggtggcgaag tcgtgttaaa cgccagagtc agccatatgg
     4921 aaacgacagg aaacaagatt gaagccgtgc atttagagga cggtcgcagg ttcctgacgc
     4981 aagccgtcgc gtcaaatgca gatgtggttc atacctatcg cgacctgtta agccagcacc
     5041 ctgccgcggt taagcagtcc aacaaactgc agactaagcg catgagtaac tctctgtttg
     5101 tgctctattt tggtttgaat caccatcatg atcagctcgc gcatcacacg gtttgtttcg
     5161 gcccgcgtta ccgcgagctg attgacgaaa tttttaatca tgatggcctc gcagaggact
     5221 tctcacttta tctgcacgcg ccctgtgtca cggattcgtc actggcgcct gaaggttgcg
     5281 gcagttacta tgtgttggcg ccggtgccgc atttaggcac cgcgaacctc gactggacgg
     5341 ttgaggggcc aaaactacgc gaccgtattt ttgcgtacct tgagcagcat tacatgcctg
     5401 gcttacggag tcagctggtc acgcaccgga tgtttacgcc gtttgatttt cgcgaccagc
     5461 ttaatgccta tcatggctca gccttttctg tggagcccgt tcttacccag agcgcctggt
     5521 ttcggccgca taaccgcgat aaaaccatta ctaatctcta cctggtcggc gcaggcacgc
     5581 atcccggcgc aggcattcct ggcgtcatcg gctcggcaaa agcgacagca ggtttgatgc
     5641 tggaggatct gatatgatag cataacccct tggggcctct aaacgggtct tgaggggttt
     5701 tttgAGCGgc atgcaccatt ccttgcggcg gcggtgctca acggcctcaa cctactactg
     5761 ggctgcttcc taatgcagga gtcgcataag ggagagcgtc gagatcccgg acaccatcga
     5821 atggcgcaaa acctttcgcg gtatggcatg atagcgcccg gaagagagtc aattcagggt
     5881 ggtgaatgtg aaaccagtaa cgttatacga tgtcgcagag tatgccggtg tctcttatca
     5941 gaccgtttcc cgcgtggtga accaggccag ccacgtttct gcgaaaacgc gggaaaaagt
     6001 ggaagcggcg atggcggagc tgaattacat tcccaaccgc gtggcacaac aactggcggg
     6061 caaacagtcg ttgctgattg gcgttgccac ctccagtctg gccctgcacg cgccgtcgca
     6121 aattgtcgcg gcgattaaat ctcgcgccga tcaactgggt gccagcgtgg tggtgtcgat
     6181 ggtagaacga agcggcgtcg aagcctgtaa agcggcggtg cacaatcttc tcgcgcaacg
     6241 cgtcagtggg ctgatcatta actatccgct ggatgaccag gatgccattg ctgtggaagc
     6301 tgcctgcact aatgttccgg cgttatttct tgatgtctct gaccagacac ccatcaacag
     6361 tattattttc tcccatgaag acggtacgcg actgggcgtg gagcatctgg tcgcattggg
     6421 tcaccagcaa atcgcgctgt tagcgggccc attaagttct gtctcggcgc gtctgcgtct
     6481 ggctggctgg cataaatatc tcactcgcaa tcaaattcag ccgatagcgg aacgggaagg
     6541 cgactggagt gccatgtccg gttttcaaca aaccatgcaa atgctgaatg agggcatcgt
     6601 tcccactgcg atgctggttg ccaacgatca gatggcgctg ggcgcaatgc gcgccattac
     6661 cgagtccggg ctgcgcgttg gtgcggatat ctcggtagtg ggatacgacg ataccgaaga
     6721 cagctcatgt tatatcccgc cgttaaccac catcaaacag gattttcgcc tgctggggca
     6781 aaccagcgtg gaccgcttgc tgcaactctc tcagggccag gcggtgaagg gcaatcagct
     6841 gttgcccgtc tcactggtga aaagaaaaac caccctggcg cccaatacgc aaaccgcctc
     6901 tccccgcgcg ttggccgatt cattaatgca gctggcacga caggtttccc gactggaaag
     6961 cgggcagtga gcgcaacgca attaatgtaa gttagctcac tcattaggca ccgggatctc
     7021 gaccgatgcc cttgagagcc ttcaacccag tcagctcctt ccggtgggcg cggggcatga
     7081 ctatcgtcgc cgcacttatg actgtcttct ttatcatgca actcgtagga caggtgccgg
     7141 cagcgctctg ggtcattttc ggcgaggacc gctttcgctg gagcgcgacg atgatcggcc
     7201 tgtcgcttgc ggtattcgga atcttgcacg ccctcgctca agccttcgtc actggtcccg
     7261 ccaccaaacg tttcggcgag aagcaggcca ttatcgccgg catggcggcc ccacgggtgc
     7321 gcatgatcgt gctcctgtcg ttgaggaccc ggctaggctg gcggggttgc cttactggtt
     7381 agcagaatga atcaccgata cgcgagcgaa cgtgaagcga ctgctgctgc aaaacgtctg
     7441 cgacctgagc aacaacatga atggtcttcg gtttccgtgt ttcgtaaagt ctggaaacgc
     7501 ggaagtcagc gccctgcacc attatgttcc ggatctgcat cgcaggatgc tgctggctac
     7561 cctgtggaac acctacatct gtattaacga agcgctggca ttgaccctga gtgatttttc
     7621 tctggtcccg ccgcatccat accgccagtt gtttaccctc acaacgttcc agtaaccggg
     7681 catgttcatc atcagtaacc cgtatcgtga gcatcctctc tcgtttcatc ggtatcatta
     7741 cccccatgaa cagaaatccc ccttacacgg aggcatcagt gaccaaacag gaaaaaaccg
     7801 cccttaacat ggcccgcttt atcagaagcc agacattaac gcttctggag aaactcaacg
     7861 agctggacgc ggatgaacag gcagacatct gtgaatcgct tcacgaccac gctgatgagc
     7921 tttaccgcag ctgcctcgcg cgtttcggtg atgacggtga aaacctctga cacatgcagc
     7981 tcccggagac ggtcacagct tgtctgtaag cggatgccgg gagcagacaa gcccgtcagg
     8041 gcgcgtcagc gggtgttggc gggtgtcggg gcgcagccat gacccagtca cgtagcgata
     8101 gcggagtgta tactggctta actatgcggc atcagagcag attgtactga gagtgcacca
     8161 tatatgcggt gtgaaatacc gcacagatgc gtaaggagaa aataccgcat caggcgctct
     8221 tccgcttcct cgctcactga ctcgctgcgc tcggtcgttc ggctgcggcg agcggtatca
     8281 gctcactcaa aggcggtaat acggttatcc acagaatcag gggataacgc aggaaagaac
     8341 atgtgagcaa aaggccagca aaaggccagg aaccgtaaaa aggccgcgtt gctggcgttt
     8401 ttccataggc tccgcccccc tgacgagcat cacaaaaatc gacgctcaag tcagaggtgg
     8461 cgaaacccga caggactata aagataccag gcgtttcccc ctggaagctc cctcgtgcgc
     8521 tctcctgttc cgaccctgcc gcttaccgga tacctgtccg cctttctccc ttcgggaagc
     8581 gtggcgct
//
