# Supplementary material for: Towards a fully automated algorithm driven platform for biosystems design
Source: Nat Commun. 2019 Nov 13;10:5150. doi: 10.1038/s41467-019-13189-z (PMC6853954; doi:10.1038/s41467-019-13189-z)
Supplement: Supplementary file 4 — Supplementary Data 1-18 [file 41467_2019_13189_MOESM4_ESM.zip › Supplementary Data 1-18/Supplementary Data 17.txt]

LOCUS       pSPE_EcoRV_CrtE         3483 bp ds-DNA     circular     25-JUN-2019
DEFINITION  .
FEATURES             Location/Qualifiers
     primer_bind     414..431
                     /label="M13-fwd"
                     /ApEinfo_revcolor=#008b8b
                     /ApEinfo_fwdcolor=#008b8b
     misc_feature    444..501
                     /label="T7+RBS"
                     /ApEinfo_revcolor=#f58a5e
                     /ApEinfo_fwdcolor=#f58a5e
     terminator      complement(305..348)
                     /label="rrnB T1"
                     /ApEinfo_revcolor=#f58a5e
                     /ApEinfo_fwdcolor=#f58a5e
     exon            502..1410
                     /label="CrtE"
                     /ApEinfo_revcolor=#faac61
                     /ApEinfo_fwdcolor=#faac61
     misc_feature    1566..1585
                     /label="pCR8-R1\primer"
                     /ApEinfo_revcolor=#ff9ccd
                     /ApEinfo_fwdcolor=#ff9ccd
     misc_feature    1608..2618
                     /label="SpnR"
                     /ApEinfo_revcolor=#ff9ccd
                     /ApEinfo_fwdcolor=#ff9ccd
     rep_origin      2685..3358
                     /label="pUC\origin"
                     /ApEinfo_revcolor=#8000ff
                     /ApEinfo_fwdcolor=#8000ff
     terminator      complement(146..173)
                     /label="rrnB T2"
                     /ApEinfo_revcolor=#f58a5e
                     /ApEinfo_fwdcolor=#f58a5e
     promoter        1474..1607
                     /label="Spn\promoter"
                     /ApEinfo_revcolor=#008000
                     /ApEinfo_fwdcolor=#008000
     Terminator      1411..1457
                     /label="T7 Term"
                     /ApEinfo_revcolor=#c6c9d1
                     /ApEinfo_fwdcolor=#c6c9d1
ORIGIN
        1 gcccaatacg caaaccgcct ctccccgcgc gttggccgat tcattaatgc agctggcacg
       61 acaggtttcc cgactggaaa gcgggcagtg agcgcaacgc aattaatacg cgtaccgcta
      121 gccaggaaga gtttgtagaa acgcaaaaag gccatccgtc aggatggcct tctgcttagt
      181 ttgatgcctg gcagtttatg gcgggcgtcc tgcccgccac cctccgggcc gttgcttcac
      241 aacgttcaaa tccgctcccg gcggatttgt cctactcagg agagcgttca ccgacaaaca
      301 acagataaaa cgaaaggccc agtcttccga ctgagccttt cgttttattt gatgcctggc
      361 agttccctac tctcgcgtta acgctagcat ggatgttttc ccagtcacga cgttgtaaaa
      421 cgacggccag tcGGTCTCAG CTCNNNNNNN NNNNNNNNNN NNNNNNNNNN NNNNNNNNNN
      481 NNNNNNNNNN NNNNNNNNNN Natgacggtc tgcgcaaaaa aacacgttca tctcactcgc
      541 gatgctgcgg agcagttact ggctgatatt gatcgacgcc ttgatcagtt attgcccgtg
      601 gagggagaac gggatgttgt gggtgccgcg atgcgtgaag gtgcgctggc accgggaaaa
      661 cgtattcgcc ccatgttgct gttgctgacc gcccgcgatc tgggttgcgc tgtcagccat
      721 gacggattac tggatttggc ctgtgcggtg gaaatggtcc acgcggcttc gctgatcctt
      781 gacgatatgc cctgcatgga cgatgcgaag ctgcggcgcg gacgccctac cattcattct
      841 cattacggag agcatgtggc aatactggcg gcggttgcct tgctgagtaa agcctttggc
      901 gtaattgccg atgcagatgg cctcacgccg ctggcaaaaa atcgggcggt ttctgaactg
      961 tcaaacgcca tcggcatgca aggattggtt cagggtcagt tcaaggatct gtctgaaggg
     1021 gataagccgc gcagcgctga agctattttg atgacgaatc actttaaaac cagcacgctg
     1081 ttttgtgcct ccatgcagat ggcctcgatt gttgcgaatg cctccagcga agcgcgtgat
     1141 tgcctgcatc gtttttcact tgatcttggt caggcatttc aactgctgga cgatttgacc
     1201 gatggcatga ccgacaccgg taaggatagc aatcaggacg ccggtaaatc gacgctggtc
     1261 aatctgttag gcccgagggc ggttgaagaa cgtctgagac aacatcttca gcttgccagt
     1321 gagcatctct ctgcggcctg ccaacacggg cacgccactc aacattttat tcaggcctgg
     1381 tttgacaaaa aactcgctgc cgtcagttaa tagcataacc ccttggggcc tctaaacggg
     1441 tcttgagggg ttttttgGGA CCGAGACCct agaccagcca ggacagaaat gcctcgactt
     1501 cgctgctacc caaggttgcc gggtgacgca caccgtggaa acggatgaag gcacgaaccc
     1561 agtggacata agcctgttcg gttcgtaagc tgtaatgcaa gtagcgtatg cgctcacgca
     1621 actggtccag aaccttgacc gaacgcagcg gtggtaacgg cgcagtggcg gttttcatgg
     1681 cttgttatga ctgttttttt ggggtacagt ctatgcctcg ggcatccaag cagcaagcgc
     1741 gttacgccgt gggtcgatgt ttgatgttat ggagcagcaa cgatgttacg cagcagggca
     1801 gtcgccctaa aacaaagtta aacattatga gggaagcggt gatcgccgaa gtatcgactc
     1861 aactatcaga ggtagttggc gtcatcgagc gccatctcga accgacgttg ctggccgtac
     1921 atttgtacgg ctccgcagtg gatggcggcc tgaagccaca cagtgatatt gatttgctgg
     1981 ttacggtgac cgtaaggctt gatgaaacaa cgcggcgagc tttgatcaac gaccttttgg
     2041 aaacttcggc ttcccctgga gagagcgaga ttctccgcgc tgtagaagtc accattgttg
     2101 tgcacgacga catcattccg tggcgttatc cagctaagcg cgaactgcaa tttggagaat
     2161 ggcagcgcaa tgacattctt gcaggtatct tcgagccagc cacgatcgac attgatctgg
     2221 ctatcttgct gacaaaagca agagaacata gcgttgcctt ggtaggtcca gcggcggagg
     2281 aactctttga tccggttcct gaacaggatc tatttgaggc gctaaatgaa accttaacgc
     2341 tatggaactc gccgcccgac tgggctggcg atgagcgaaa tgtagtgctt acgttgtccc
     2401 gcatttggta cagcgcagta accggcaaaa tcgcgccgaa ggatgtcgct gccgactggg
     2461 caatggagcg cctgccggcc cagtatcagc ccgtcatact tgaagctaga caggcttatc
     2521 ttggacaaga agaagatcgc ttggcctcgc gcgcagatca gttggaagaa tttgtccact
     2581 acgtgaaagg cgagatcacc aaggtagtcg gcaaataacc ctcgagccac ccatgaccaa
     2641 aatcccttaa cgtgagttac gcgtcgttcc actgagcgtc agaccccgta gaaaagatca
     2701 aaggatcttc ttgagatcct ttttttctgc gcgtaatctg ctgcttgcaa acaaaaaaac
     2761 caccgctacc agcggtggtt tgtttgccgg atcaagagct accaactctt tttccgaagg
     2821 taactggctt cagcagagcg cagataccaa atactgtcct tctagtgtag ccgtagttag
     2881 gccaccactt caagaactct gtagcaccgc ctacatacct cgctctgcta atcctgttac
     2941 cagtggctgc tgccagtggc gataagtcgt gtcttaccgg gttggactca agacgatagt
     3001 taccggataa ggcgcagcgg tcgggctgaa cggggggttc gtgcacacag cccagcttgg
     3061 agcgaacgac ctacaccgaa ctgagatacc tacagcgtga gcattgagaa agcgccacgc
     3121 ttcccgaagg gagaaaggcg gacaggtatc cggtaagcgg cagggtcgga acaggagagc
     3181 gcacgaggga gcttccaggg ggaaacgcct ggtatcttta tagtcctgtc gggtttcgcc
     3241 acctctgact tgagcgtcga tttttgtgat gctcgtcagg ggggcggagc ctatggaaaa
     3301 acgccagcaa cgcggccttt ttacggttcc tggccttttg ctggcctttt gctcacatgt
     3361 tctttcctgc gttatcccct gattctgtgg ataaccgtat taccgccttt gagtgagctg
     3421 ataccgctcg ccgcagccga acgaccgagc gcagcgagtc agtgagcgag gaagcggaag
     3481 agc
//
