# Supplementary material for: Towards a fully automated algorithm driven platform for biosystems design
Source: Nat Commun. 2019 Nov 13;10:5150. doi: 10.1038/s41467-019-13189-z (PMC6853954; doi:10.1038/s41467-019-13189-z)
Supplement: Supplementary file 4 — Supplementary Data 1-18 [file 41467_2019_13189_MOESM4_ESM.zip › Supplementary Data 1-18/Supplementary Data 16.txt]

LOCUS       pSPE_EcoRV_CrtB         3505 bp ds-DNA     circular     25-JUN-2019
DEFINITION  .
FEATURES             Location/Qualifiers
     terminator      complement(305..348)
                     /label="rrnB T1"
                     /ApEinfo_revcolor=#f58a5e
                     /ApEinfo_fwdcolor=#f58a5e
     misc_feature    444..501
                     /label="T7+RBS"
                     /ApEinfo_revcolor=#f58a5e
                     /ApEinfo_fwdcolor=#f58a5e
     rep_origin      2707..3380
                     /label="pUC\origin"
                     /ApEinfo_revcolor=#8000ff
                     /ApEinfo_fwdcolor=#8000ff
     primer_bind     414..431
                     /label="M13-fwd"
                     /ApEinfo_revcolor=#008b8b
                     /ApEinfo_fwdcolor=#008b8b
     misc_feature    1588..1607
                     /label="pCR8-R1\primer"
                     /ApEinfo_revcolor=#ff9ccd
                     /ApEinfo_fwdcolor=#ff9ccd
     terminator      complement(146..173)
                     /label="rrnB T2"
                     /ApEinfo_revcolor=#f58a5e
                     /ApEinfo_fwdcolor=#f58a5e
     promoter        1496..1629
                     /label="Spn\promoter"
                     /ApEinfo_revcolor=#008000
                     /ApEinfo_fwdcolor=#008000
     Terminator      1432..1478
                     /label="T7 Term"
                     /ApEinfo_revcolor=#c6c9d1
                     /ApEinfo_fwdcolor=#c6c9d1
     misc_feature    1630..2640
                     /label="SpnR"
                     /ApEinfo_revcolor=#ff9ccd
                     /ApEinfo_fwdcolor=#ff9ccd
     exon            502..1431
                     /label="CrtB"
                     /ApEinfo_revcolor=#b1ff67
                     /ApEinfo_fwdcolor=#b1ff67
ORIGIN
        1 gcccaatacg caaaccgcct ctccccgcgc gttggccgat tcattaatgc agctggcacg
       61 acaggtttcc cgactggaaa gcgggcagtg agcgcaacgc aattaatacg cgtaccgcta
      121 gccaggaaga gtttgtagaa acgcaaaaag gccatccgtc aggatggcct tctgcttagt
      181 ttgatgcctg gcagtttatg gcgggcgtcc tgcccgccac cctccgggcc gttgcttcac
      241 aacgttcaaa tccgctcccg gcggatttgt cctactcagg agagcgttca ccgacaaaca
      301 acagataaaa cgaaaggccc agtcttccga ctgagccttt cgttttattt gatgcctggc
      361 agttccctac tctcgcgtta acgctagcat ggatgttttc ccagtcacga cgttgtaaaa
      421 cgacggccag tcGGTCTCAC CCTNNNNNNN NNNNNNNNNN NNNNNNNNNN NNNNNNNNNN
      481 NNNNNNNNNN NNNNNNNNNN Natgaataat ccgtcgttac tcaatcatgc ggtcgaaacg
      541 atggcagttg gctcgaaaag ttttgcgaca gcctcaaagt tatttgatgc aaaaacccgg
      601 cgcagcgtac tgatgctcta cgcctggtgc cgccattgtg acgatgttat tgacgatcag
      661 acgctgggct ttcaggcccg gcagcctgcc ttacaaacgc ccgaacaacg tctgatgcaa
      721 cttgagatga aaacgcgcca ggcctatgca ggatcgcaga tgcacgaacc ggcgtttgcg
      781 gcttttcagg aagtggctat ggctcatgat atcgccccgg cttacgcgtt tgatcatctg
      841 gaaggcttcg ccatggatgt acgcgaagcg caatacagcc aactggatga tacgctgcgc
      901 tattgctatc acgttgcagg cgttgtcggc ttgatgatgg cgcaaatcat gggcgtgcgg
      961 gataacgcca cgctggaccg cgcctgtgac cttgggctgg catttcagtt gaccaatatt
     1021 gctcgcgata ttgtggacga tgcgcatgcg ggccgctgtt atctgccggc aagctggctg
     1081 gagcatgaag gtctgaacaa agagaattat gcggcacctg aaaaccgtca ggcgctgagc
     1141 cgtatcgccc gtcgtttggt gcaggaagca gaaccttact atttgtctgc cacagccggc
     1201 ctggcagggt tgcccctgcg ttccgcctgg gcaatcgcta cggcgaagca ggtttaccgg
     1261 aaaataggtg tcaaagttga acaggccggt cagcaagcct gggatcagcg gcagtcaacg
     1321 accacgcccg aaaaattaac gctgctgctg gccgcctctg gtcaggccct tacttcccgg
     1381 atgcgggctc atcctccccg ccctgcgcat ctctggcagc gcccgctcta gtagcataac
     1441 cccttggggc ctctaaacgg gtcttgaggg gttttttgGC TCCGAGACCt ctagaccagc
     1501 caggacagaa atgcctcgac ttcgctgcta cccaaggttg ccgggtgacg cacaccgtgg
     1561 aaacggatga aggcacgaac ccagtggaca taagcctgtt cggttcgtaa gctgtaatgc
     1621 aagtagcgta tgcgctcacg caactggtcc agaaccttga ccgaacgcag cggtggtaac
     1681 ggcgcagtgg cggttttcat ggcttgttat gactgttttt ttggggtaca gtctatgcct
     1741 cgggcatcca agcagcaagc gcgttacgcc gtgggtcgat gtttgatgtt atggagcagc
     1801 aacgatgtta cgcagcaggg cagtcgccct aaaacaaagt taaacattat gagggaagcg
     1861 gtgatcgccg aagtatcgac tcaactatca gaggtagttg gcgtcatcga gcgccatctc
     1921 gaaccgacgt tgctggccgt acatttgtac ggctccgcag tggatggcgg cctgaagcca
     1981 cacagtgata ttgatttgct ggttacggtg accgtaaggc ttgatgaaac aacgcggcga
     2041 gctttgatca acgacctttt ggaaacttcg gcttcccctg gagagagcga gattctccgc
     2101 gctgtagaag tcaccattgt tgtgcacgac gacatcattc cgtggcgtta tccagctaag
     2161 cgcgaactgc aatttggaga atggcagcgc aatgacattc ttgcaggtat cttcgagcca
     2221 gccacgatcg acattgatct ggctatcttg ctgacaaaag caagagaaca tagcgttgcc
     2281 ttggtaggtc cagcggcgga ggaactcttt gatccggttc ctgaacagga tctatttgag
     2341 gcgctaaatg aaaccttaac gctatggaac tcgccgcccg actgggctgg cgatgagcga
     2401 aatgtagtgc ttacgttgtc ccgcatttgg tacagcgcag taaccggcaa aatcgcgccg
     2461 aaggatgtcg ctgccgactg ggcaatggag cgcctgccgg cccagtatca gcccgtcata
     2521 cttgaagcta gacaggctta tcttggacaa gaagaagatc gcttggcctc gcgcgcagat
     2581 cagttggaag aatttgtcca ctacgtgaaa ggcgagatca ccaaggtagt cggcaaataa
     2641 ccctcgagcc acccatgacc aaaatccctt aacgtgagtt acgcgtcgtt ccactgagcg
     2701 tcagaccccg tagaaaagat caaaggatct tcttgagatc ctttttttct gcgcgtaatc
     2761 tgctgcttgc aaacaaaaaa accaccgcta ccagcggtgg tttgtttgcc ggatcaagag
     2821 ctaccaactc tttttccgaa ggtaactggc ttcagcagag cgcagatacc aaatactgtc
     2881 cttctagtgt agccgtagtt aggccaccac ttcaagaact ctgtagcacc gcctacatac
     2941 ctcgctctgc taatcctgtt accagtggct gctgccagtg gcgataagtc gtgtcttacc
     3001 gggttggact caagacgata gttaccggat aaggcgcagc ggtcgggctg aacggggggt
     3061 tcgtgcacac agcccagctt ggagcgaacg acctacaccg aactgagata cctacagcgt
     3121 gagcattgag aaagcgccac gcttcccgaa gggagaaagg cggacaggta tccggtaagc
     3181 ggcagggtcg gaacaggaga gcgcacgagg gagcttccag ggggaaacgc ctggtatctt
     3241 tatagtcctg tcgggtttcg ccacctctga cttgagcgtc gatttttgtg atgctcgtca
     3301 ggggggcgga gcctatggaa aaacgccagc aacgcggcct ttttacggtt cctggccttt
     3361 tgctggcctt ttgctcacat gttctttcct gcgttatccc ctgattctgt ggataaccgt
     3421 attaccgcct ttgagtgagc tgataccgct cgccgcagcc gaacgaccga gcgcagcgag
     3481 tcagtgagcg aggaagcgga agagc
//
