# Supplementary material for: Towards a fully automated algorithm driven platform for biosystems design
Source: Nat Commun. 2019 Nov 13;10:5150. doi: 10.1038/s41467-019-13189-z (PMC6853954; doi:10.1038/s41467-019-13189-z)
Supplement: Supplementary file 4 — Supplementary Data 1-18 [file 41467_2019_13189_MOESM4_ESM.zip › Supplementary Data 1-18/Supplementary Data 2.xlsx]

## Sheet: Supplementary Data 2
Supplementary Data 2. Plasmids used in this study
Name	Characteristics	Reference
pSPE		Liang et al., 2014
pSPE-CrtE-1	pSPE-BsI-L1-CrtE-L2-BsaI	This study
pSPE-CrtE-2	pSPE-BsI-L1-CrtE-L2-BsaI	This study
pSPE-CrtE-3	pSPE-BsI-L1-CrtE-L2-BsaI	This study
pSPE-CrtE-4	pSPE-BsI-L1-CrtE-L2-BsaI	This study
pSPE-CrtE-5	pSPE-BsI-L1-CrtE-L2-BsaI	This study
pSPE-CrtE-6	pSPE-BsI-L1-CrtE-L2-BsaI	This study
pSPE-CrtE-7	pSPE-BsI-L1-CrtE-L2-BsaI	This study
pSPE-CrtE-8	pSPE-BsI-L1-CrtE-L2-BsaI	This study
pSPE-CrtE-9	pSPE-BsI-L1-CrtE-L2-BsaI	This study
pSPE-CrtE-10	pSPE-BsI-L1-CrtE-L2-BsaI	This study
pSPE-CrtE-11	pSPE-BsI-L1-CrtE-L2-BsaI	This study
pSPE-CrtE-12	pSPE-BsI-L1-CrtE-L2-BsaI	This study
pSPE-CrtE-13	pSPE-BsI-L1-CrtE-L2-BsaI	This study
pSPE-CrtE-14	pSPE-BsI-L1-CrtE-L2-BsaI	This study
pSPE-CrtE-15	pSPE-BsI-L1-CrtE-L2-BsaI	This study
pSPE-CrtE-16	pSPE-BsI-L1-CrtE-L2-BsaI	This study
pSPE-CrtE-17	pSPE-BsI-L1-CrtE-L2-BsaI	This study
pSPE-CrtE-18	pSPE-BsI-L1-CrtE-L2-BsaI	This study
pSPE-CrtE-19	pSPE-BsI-L1-CrtE-L2-BsaI	This study
pSPE-CrtE-20	pSPE-BsI-L1-CrtE-L2-BsaI	This study
pSPE-CrtE-21	pSPE-BsI-L1-CrtE-L2-BsaI	This study
pSPE-CrtE-22	pSPE-BsI-L1-CrtE-L2-BsaI	This study
pSPE-CrtE-23	pSPE-BsI-L1-CrtE-L2-BsaI	This study
pSPE-CrtE-24	pSPE-BsI-L1-CrtE-L2-BsaI	This study
pSPE-CrtB-1	pSPE-BsI-L2-CrtB-L3-BsaI	This study
pSPE-CrtB-2	pSPE-BsI-L2-CrtB-L3-BsaI	This study
pSPE-CrtB-3	pSPE-BsI-L2-CrtB-L3-BsaI	This study
pSPE-CrtB-4	pSPE-BsI-L2-CrtB-L3-BsaI	This study
pSPE-CrtB-5	pSPE-BsI-L2-CrtB-L3-BsaI	This study
pSPE-CrtB-6	pSPE-BsI-L2-CrtB-L3-BsaI	This study
pSPE-CrtB-7	pSPE-BsI-L2-CrtB-L3-BsaI	This study
pSPE-CrtB-8	pSPE-BsI-L2-CrtB-L3-BsaI	This study
pSPE-CrtB-9	pSPE-BsI-L2-CrtB-L3-BsaI	This study
pSPE-CrtB-10	pSPE-BsI-L2-CrtB-L3-BsaI	This study
pSPE-CrtB-11	pSPE-BsI-L2-CrtB-L3-BsaI	This study
pSPE-CrtB-12	pSPE-BsI-L2-CrtB-L3-BsaI	This study
pSPE-CrtB-13	pSPE-BsI-L2-CrtB-L3-BsaI	This study
pSPE-CrtB-14	pSPE-BsI-L2-CrtB-L3-BsaI	This study
pSPE-CrtB-15	pSPE-BsI-L2-CrtB-L3-BsaI	This study
pSPE-CrtB-16	pSPE-BsI-L2-CrtB-L3-BsaI	This study
pSPE-CrtB-17	pSPE-BsI-L2-CrtB-L3-BsaI	This study
pSPE-CrtB-18	pSPE-BsI-L2-CrtB-L3-BsaI	This study
pSPE-CrtB-19	pSPE-BsI-L2-CrtB-L3-BsaI	This study
pSPE-CrtB-20	pSPE-BsI-L2-CrtB-L3-BsaI	This study
pSPE-CrtB-21	pSPE-BsI-L2-CrtB-L3-BsaI	This study
pSPE-CrtB-22	pSPE-BsI-L2-CrtB-L3-BsaI	This study
pSPE-CrtB-23	pSPE-BsI-L2-CrtB-L3-BsaI	This study
pSPE-CrtB-24	pSPE-BsI-L2-CrtB-L3-BsaI	This study
pSPE-CrtI-1	pSPE-BsI-L3-CrtI-L4-BsaI	This study
pSPE-CrtI-2	pSPE-BsI-L3-CrtI-L4-BsaI	This study
pSPE-CrtI-3	pSPE-BsI-L3-CrtI-L4-BsaI	This study
pSPE-CrtI-4	pSPE-BsI-L3-CrtI-L4-BsaI	This study
pSPE-CrtI-5	pSPE-BsI-L3-CrtI-L4-BsaI	This study
pSPE-CrtI-6	pSPE-BsI-L3-CrtI-L4-BsaI	This study
pSPE-CrtI-7	pSPE-BsI-L3-CrtI-L4-BsaI	This study
pSPE-CrtI-8	pSPE-BsI-L3-CrtI-L4-BsaI	This study
pSPE-CrtI-9	pSPE-BsI-L3-CrtI-L4-BsaI	This study
pSPE-CrtI-10	pSPE-BsI-L3-CrtI-L4-BsaI	This study
pSPE-CrtI-11	pSPE-BsI-L3-CrtI-L4-BsaI	This study
pSPE-CrtI-12	pSPE-BsI-L3-CrtI-L4-BsaI	This study
pSPE-CrtI-13	pSPE-BsI-L3-CrtI-L4-BsaI	This study
pSPE-CrtI-14	pSPE-BsI-L3-CrtI-L4-BsaI	This study
pSPE-CrtI-15	pSPE-BsI-L3-CrtI-L4-BsaI	This study
pSPE-CrtI-16	pSPE-BsI-L3-CrtI-L4-BsaI	This study
pSPE-CrtI-17	pSPE-BsI-L3-CrtI-L4-BsaI	This study
pSPE-CrtI-18	pSPE-BsI-L3-CrtI-L4-BsaI	This study
pSPE-CrtI-19	pSPE-BsI-L3-CrtI-L4-BsaI	This study
pSPE-CrtI-20	pSPE-BsI-L3-CrtI-L4-BsaI	This study
pSPE-CrtI-21	pSPE-BsI-L3-CrtI-L4-BsaI	This study
pSPE-CrtI-22	pSPE-BsI-L3-CrtI-L4-BsaI	This study
pSPE-CrtI-23	pSPE-BsI-L3-CrtI-L4-BsaI	This study
pSPE-CrtI-24	pSPE-BsI-L3-CrtI-L4-BsaI	This study
pET 26 b Receiver	pET26 b- L1-BsaI-EcoRV-BsaI-L4	This study
