# Supplementary material for: Towards a fully automated algorithm driven platform for biosystems design
Source: Nat Commun. 2019 Nov 13;10:5150. doi: 10.1038/s41467-019-13189-z (PMC6853954; doi:10.1038/s41467-019-13189-z)
Supplement: Supplementary file 4 — Supplementary Data 1-18 [file 41467_2019_13189_MOESM4_ESM.zip › Supplementary Data 1-18/Supplementary Data 1.xlsx]

## Sheet: Supplementary Data 1
Supplementary Data 1. Primers used in this study
Primer Name	Sequence	Notes
Strong+Prom-1	ACGTGCATGCTAATACGACTCACTATAGGGAGAAAAAAGCATATAAACTACGG	Strength: 4
Strong+Prom-2	ACGTGCATGCTAATACGACTCACTACAGGCAGAAAAAAGCATATAAACTACGG	Strength: 1
Strong+Prom-3	ACGTGCATGCTAATACGACTCACTAGAGAGAGAAAAAAGCATATAAACTACGG	Strength: 2
Strong+Prom-4	ACGTGCATGCTAATACGACTCACTAATGGGAGAAAAAAGCATATAAACTACGG	Strength: 16
Strong+Prom-5	ACGTGCATGCTAATACGACTCACTATAGGTAGAAAAAAGCATATAAACTACGG	Strength: 7
Strong+Prom-6	ACGTGCATGCTAATACGACTCACTATAGGGAAAAAGCATATAAACTACGG	Strength: 8
Strong+Prom-7	ACGTGCATGCTAATACGACTCACTATGGGAAAAAAGCATATAAACTACGG	Strength: 9
Strong+Prom-8	ACGTGCATGCTAATACGACTCACTAAAGCGAAAAAGCATATAAACTACGG	Strength: 12
Strong+Prom-9	ACGTGCATGCTAATACGACTCACTATAGGGAAAAAGCATATAAACTACGG	Strength: 3
Strong+Prom-10	ACGTGCATGCTAATACGACTCACTAACGGGAAAAAGCATATAAACTACGG	Strength: 5
Strong+Prom-11	ACGTGCATGCTAATACGACTCACTACGGGGAAAAAGCATATAAACTACGG	Strength: 6
Strong+Prom-12	ACGTGCATGCTAATACGACTCACTATTGCGAAAAAGCATATAAACTACGG	Strength: 14
Weak+prom-1	ACGTGCATGCTAATACGACTCACTATAGGGAGAGAGGTACAAAATTTACGGTT	Strength: 17
Weak+prom-2	ACGTGCATGCTAATACGACTCACTACAGGCAGAGAGGTACAAAATTTACGGTT	Strength: 18
Weak+prom-3	ACGTGCATGCTAATACGACTCACTAGAGAGAGAGAGGTACAAAATTTACGGTT	Strength: 11
Weak+prom-4	ACGTGCATGCTAATACGACTCACTAATGGGAGAGAGGTACAAAATTTACGGTT	Strength: 15
Weak+prom-5	ACGTGCATGCTAATACGACTCACTATAGGTAGAGAGGTACAAAATTTACGGTT	Strength: 13
Weak+prom-6	ACGTGCATGCTAATACGACTCACTATAGGGGAGGTACAAAATTTACGGTT	Strength: 10
Weak+prom-7	ACGTGCATGCTAATACGACTCACTATGGGAGAGGTACAAAATTTACGGTT	Strength: 19
Weak+prom-8	ACGTGCATGCTAATACGACTCACTAAAGCGGAGGTACAAAATTTACGGTT	Strength: 20
Weak+prom-9	ACGTGCATGCTAATACGACTCACTATAGGGGAGGTACAAAATTTACGGTT	Strength: 21
Weak+prom-10	ACGTGCATGCTAATACGACTCACTAACGGGGAGGTACAAAATTTACGGTT	Strength: 22
Weak+prom-11	ACGTGCATGCTAATACGACTCACTACGGGGGAGGTACAAAATTTACGGTT	Strength: 23
Weak+prom-12	ACGTGCATGCTAATACGACTCACTATTGCGGAGGTACAAAATTTACGGTT	Strength: 24
BB-1-F	TTAAGGTCTCACCCTTAATACGACTCACTGATATCTGAGGGGTTTTTTGGCTCTGAGACC
BB-2-F	TTAAGGTCTCAGCTCTAATACGACTCACTGATATCTGAGGGGTTTTTTGGGACTGAGACC
BB-3-F	TTAAGGTCTCAGGACTAATACGACTCACTGATATCTGAGGGGTTTTTTGAGCGTGAGACC
BB-1-R	CTAGGGTCTCAGAGCCAAAAAACCCCTCAGATATCAGTGAGTCGTATTAAGGGTGAGACC
BB-2-R	CTAGGGTCTCAGTCCCAAAAAACCCCTCAGATATCAGTGAGTCGTATTAGAGCTGAGACC
BB-3-R	CTAGGGTCTCACGCTCAAAAAACCCCTCAGATATCAGTGAGTCGTATTAGTCCTGAGACC
crtE-term	TTTAGAGGCCCCAAGGGGTTATGCTATTAACTGACGGCAGCGAGTT
crtB-term	TTTAGAGGCCCCAAGGGGTTATGCTACTAGAGCGGGCGCTGCCAGA
crtl-term	TTTAGAGGCCCCAAGGGGTTATGCTATCATATCAGATCCTCCAGCA
eGFP-XhoI-R	ACGTACGTCTCGAGCTTGTACAGCTCGTCCATGC
SphI-T7-RBS-eGFP-mutated-3-F	ACGTAGCATGCTAATACGACTCACTANANNGAGAACGTTAGTATGGAATTCGTGAGCAAG
SphI-T7-RBS-eGFP-mutated-5-F	ACGTAGCATGCTAATACGACTCACTANNNNNAGAACGTTAGTATGGAATTCGTGAGCAAG
SphI-T7-RBS-eGFP-mutated-2-F	ACGTAGCATGCTAATACGACTCACTATNGGNAGAACGTTAGTATGGAATTCGTGAGCAAG
pET26-b Fusion-F	CCTCTAAACGGGTCTTGAGGGGTTTTTTGAGCGGCATGCACCATTCCTTG
pET26-b Fusion -R	CTGAAAGGAGGAACTATATCCGGATTGGCGAATGGGACGC
CrtEBI-Fusion-F	GATATAGTTCCTCCTTTCAGTTGTAAAACGACGGCCAGTC
CrtE-Fusion-R	GCAGCGGAGCCAGCGGATCCACTGACGGCAGCGAGTTTTTTGTCAAAC
CrtB-Fusion -R	GCAGCGGAGCCAGCGGATCCGAGCGGGCGCTGCCAGAGATG
CrtI-Fusion -R	GCAGCGGAGCCAGCGGATCCTATCAGATCCTCCAGCATCAAAC
eGFP-Fusion-F	GGATCCGCTGGCTCCGCTGCTGGTTCTGGCGAATTCATGGTGAGCAAGGGCGAGGAG
eGFP-Fusion -R	CCTCAAGACCCGTTTAGAGGCCCCAAGGGGTTATGCTATTACTTGTACAGCTCGTCCATG
