# Supplementary material for: Towards a fully automated algorithm driven platform for biosystems design
Source: Nat Commun. 2019 Nov 13;10:5150. doi: 10.1038/s41467-019-13189-z (PMC6853954; doi:10.1038/s41467-019-13189-z)
Supplement: Supplementary file 4 — Supplementary Data 1-18 [file 41467_2019_13189_MOESM4_ESM.zip › Supplementary Data 1-18/Supplementary Data 9.txt]

GGGGGAATGCCTGATTGTTGCGATGCCTCCAGCGAAGCGCGTGATTGCCTGCATCGTTTTTCACTTGATCTTGGTCAGGCATTTCAACTGCTGGACGATTTGACCGATGGCATGACCGACACCGGTAAGGATAGCAATCAGGACGCCGGTAAATCGACGCTGGTCAATCTGTTAGGCCCGAGGGCGGTTGAAGAACGTCTGAGACAACATCTTCAGCTTGCCAGTGAGCATCTCTCTGCGGCCTGCCAACACGGGCACGCCACTCAACATTTTATTCAGGCCTGGTTTGACAAAAAACTCGCTGCCGTCAGTTAATAGCATAACCCCTTGGGGCCTCTAAACGGGTCTTGAGGGGTTTTTTGGGACTAATACGACTCACTAGAGAGAGAAAAAAGCATATAAACTACGGTATAATAATAATGAAACCAACTACGGTAATTGGTGCAGGCTTCGGTGGCCTGGCACTGGCAATTCGTCTACAAGCTGCGGGGATCCCCGTCTTACTGCTTGAACAACGTGATAAACCCGGCGGTCGGGCTTATGTCTACGAGGATCAGGGGTTTACCTTTGATGCAGGCCCGACGGTTATCACCGATCCCAGTGCCATTGAAGAACTGTTTGCACTGGCAGGAAAACAGTTAAAAGAGTATGTCGAACTGCTGCCGGTTACGCCGTTTTACCGCCTGTGTTGGGAGTCAGGGAAGGTCTTTAATTACGATAACGATCAAACCCGGCTCGAAGCGCAGATTCAGCAGTTTAATCCCCGCGATGTCGAAGGTTATCGTCAGTTTCTGGACTATTCACGCGCGGTGTTTAAAGAAGGCTATCTAAAGCTCGGTACTGTCCCTTTTTTATCGTTCAGAGACATGCTTCGCGCCGCACCTCAACTGGCGAAACTGCAGGCATGGAGAAGCGTTTACAGTAAGGTTGCCAGTTACATCGAAGATGAACATCTGCGCCAGGCGTTTTCTTTCCACTCGCTGTTGGTGGGCGGCAATCCCTTCGCCACCTCATCCATTTATACGTTGATACACGCGCTGGAACGGGAATGGGGCGTCTGGTTTCCGCGTGGCGGCACCGGCGCATTAGTTCAGGGGATGATAAAGCTGTTTCAGGATCGGGTGGCAAATCGGGTTAAACGCCAAATCAGCCTATGGAAACGAACGGAAACAAGATTGAAGCCGGCATTTAAAGGAAGGTCCAGGTTCTGACCA
