# Supplementary material for: Towards a fully automated algorithm driven platform for biosystems design
Source: Nat Commun. 2019 Nov 13;10:5150. doi: 10.1038/s41467-019-13189-z (PMC6853954; doi:10.1038/s41467-019-13189-z)
Supplement: Supplementary file 4 — Supplementary Data 1-18 [file 41467_2019_13189_MOESM4_ESM.zip › Supplementary Data 1-18/Supplementary Data 18.txt]

LOCUS       pSPE_EcoRV_CrtI         4054 bp ds-DNA     circular     25-JUN-2019
DEFINITION  .
FEATURES             Location/Qualifiers
     misc_feature    2179..3189
                     /label="SpnR"
                     /ApEinfo_revcolor=#ff9ccd
                     /ApEinfo_fwdcolor=#ff9ccd
     terminator      complement(305..348)
                     /label="rrnB T1"
                     /ApEinfo_revcolor=#f58a5e
                     /ApEinfo_fwdcolor=#f58a5e
     Terminator      1981..2027
                     /label="T7 Term"
                     /ApEinfo_revcolor=#c6c9d1
                     /ApEinfo_fwdcolor=#c6c9d1
     exon            502..1980
                     /label="CrtI"
                     /ApEinfo_revcolor=#c7b0e3
                     /ApEinfo_fwdcolor=#c7b0e3
     misc_feature    444..501
                     /label="T7+RBS"
                     /ApEinfo_revcolor=#f58a5e
                     /ApEinfo_fwdcolor=#f58a5e
     rep_origin      3256..3929
                     /label="pUC\origin"
                     /ApEinfo_revcolor=#8000ff
                     /ApEinfo_fwdcolor=#8000ff
     promoter        2045..2178
                     /label="Spn\promoter"
                     /ApEinfo_revcolor=#008000
                     /ApEinfo_fwdcolor=#008000
     terminator      complement(146..173)
                     /label="rrnB T2"
                     /ApEinfo_revcolor=#f58a5e
                     /ApEinfo_fwdcolor=#f58a5e
     misc_feature    2137..2156
                     /label="pCR8-R1\primer"
                     /ApEinfo_revcolor=#ff9ccd
                     /ApEinfo_fwdcolor=#ff9ccd
     primer_bind     414..431
                     /label="M13-fwd"
                     /ApEinfo_revcolor=#008b8b
                     /ApEinfo_fwdcolor=#008b8b
ORIGIN
        1 gcccaatacg caaaccgcct ctccccgcgc gttggccgat tcattaatgc agctggcacg
       61 acaggtttcc cgactggaaa gcgggcagtg agcgcaacgc aattaatacg cgtaccgcta
      121 gccaggaaga gtttgtagaa acgcaaaaag gccatccgtc aggatggcct tctgcttagt
      181 ttgatgcctg gcagtttatg gcgggcgtcc tgcccgccac cctccgggcc gttgcttcac
      241 aacgttcaaa tccgctcccg gcggatttgt cctactcagg agagcgttca ccgacaaaca
      301 acagataaaa cgaaaggccc agtcttccga ctgagccttt cgttttattt gatgcctggc
      361 agttccctac tctcgcgtta acgctagcat ggatgttttc ccagtcacga cgttgtaaaa
      421 cgacggccag tcGGTCTCAG GACNNNNNNN NNNNNNNNNN NNNNNNNNNN NNNNNNNNNN
      481 NNNNNNNNNN NNNNNNNNNN Natgaaacca actacggtaa ttggtgcagg cttcggtggc
      541 ctggcactgg caattcgtct acaagctgcg gggatccccg tcttactgct tgaacaacgt
      601 gataaacccg gcggtcgggc ttatgtctac gaggatcagg ggtttacctt tgatgcaggc
      661 ccgacggtta tcaccgatcc cagtgccatt gaagaactgt ttgcactggc aggaaaacag
      721 ttaaaagagt atgtcgaact gctgccggtt acgccgtttt accgcctgtg ttgggagtca
      781 gggaaggtct ttaattacga taacgatcaa acccggctcg aagcgcagat tcagcagttt
      841 aatccccgcg atgtcgaagg ttatcgtcag tttctggact attcacgcgc ggtgtttaaa
      901 gaaggctatc taaagctcgg tactgtccct tttttatcgt tcagagacat gcttcgcgcc
      961 gcacctcaac tggcgaaact gcaggcatgg agaagcgttt acagtaaggt tgccagttac
     1021 atcgaagatg aacatctgcg ccaggcgttt tctttccact cgctgttggt gggcggcaat
     1081 cccttcgcca cctcatccat ttatacgttg atacacgcgc tggagcgtga gtggggcgtc
     1141 tggtttccgc gtggcggcac cggcgcatta gttcagggga tgataaagct gtttcaggat
     1201 ctgggtggcg aagtcgtgtt aaacgccaga gtcagccata tggaaacgac aggaaacaag
     1261 attgaagccg tgcatttaga ggacggtcgc aggttcctga cgcaagccgt cgcgtcaaat
     1321 gcagatgtgg ttcataccta tcgcgacctg ttaagccagc accctgccgc ggttaagcag
     1381 tccaacaaac tgcagactaa gcgcatgagt aactctctgt ttgtgctcta ttttggtttg
     1441 aatcaccatc atgatcagct cgcgcatcac acggtttgtt tcggcccgcg ttaccgcgag
     1501 ctgattgacg aaatttttaa tcatgatggc ctcgcagagg acttctcact ttatctgcac
     1561 gcgccctgtg tcacggattc gtcactggcg cctgaaggtt gcggcagtta ctatgtgttg
     1621 gcgccggtgc cgcatttagg caccgcgaac ctcgactgga cggttgaggg gccaaaacta
     1681 cgcgaccgta tttttgcgta ccttgagcag cattacatgc ctggcttacg gagtcagctg
     1741 gtcacgcacc ggatgtttac gccgtttgat tttcgcgacc agcttaatgc ctatcatggc
     1801 tcagcctttt ctgtggagcc cgttcttacc cagagcgcct ggtttcggcc gcataaccgc
     1861 gataaaacca ttactaatct ctacctggtc ggcgcaggca cgcatcccgg cgcaggcatt
     1921 cctggcgtca tcggctcggc aaaagcgaca gcaggtttga tgctggagga tctgatatga
     1981 tagcataacc ccttggggcc tctaaacggg tcttgagggg ttttttgAGC GCGAGACCtc
     2041 tagaccagcc aggacagaaa tgcctcgact tcgctgctac ccaaggttgc cgggtgacgc
     2101 acaccgtgga aacggatgaa ggcacgaacc cagtggacat aagcctgttc ggttcgtaag
     2161 ctgtaatgca agtagcgtat gcgctcacgc aactggtcca gaaccttgac cgaacgcagc
     2221 ggtggtaacg gcgcagtggc ggttttcatg gcttgttatg actgtttttt tggggtacag
     2281 tctatgcctc gggcatccaa gcagcaagcg cgttacgccg tgggtcgatg tttgatgtta
     2341 tggagcagca acgatgttac gcagcagggc agtcgcccta aaacaaagtt aaacattatg
     2401 agggaagcgg tgatcgccga agtatcgact caactatcag aggtagttgg cgtcatcgag
     2461 cgccatctcg aaccgacgtt gctggccgta catttgtacg gctccgcagt ggatggcggc
     2521 ctgaagccac acagtgatat tgatttgctg gttacggtga ccgtaaggct tgatgaaaca
     2581 acgcggcgag ctttgatcaa cgaccttttg gaaacttcgg cttcccctgg agagagcgag
     2641 attctccgcg ctgtagaagt caccattgtt gtgcacgacg acatcattcc gtggcgttat
     2701 ccagctaagc gcgaactgca atttggagaa tggcagcgca atgacattct tgcaggtatc
     2761 ttcgagccag ccacgatcga cattgatctg gctatcttgc tgacaaaagc aagagaacat
     2821 agcgttgcct tggtaggtcc agcggcggag gaactctttg atccggttcc tgaacaggat
     2881 ctatttgagg cgctaaatga aaccttaacg ctatggaact cgccgcccga ctgggctggc
     2941 gatgagcgaa atgtagtgct tacgttgtcc cgcatttggt acagcgcagt aaccggcaaa
     3001 atcgcgccga aggatgtcgc tgccgactgg gcaatggagc gcctgccggc ccagtatcag
     3061 cccgtcatac ttgaagctag acaggcttat cttggacaag aagaagatcg cttggcctcg
     3121 cgcgcagatc agttggaaga atttgtccac tacgtgaaag gcgagatcac caaggtagtc
     3181 ggcaaataac cctcgagcca cccatgacca aaatccctta acgtgagtta cgcgtcgttc
     3241 cactgagcgt cagaccccgt agaaaagatc aaaggatctt cttgagatcc tttttttctg
     3301 cgcgtaatct gctgcttgca aacaaaaaaa ccaccgctac cagcggtggt ttgtttgccg
     3361 gatcaagagc taccaactct ttttccgaag gtaactggct tcagcagagc gcagatacca
     3421 aatactgtcc ttctagtgta gccgtagtta ggccaccact tcaagaactc tgtagcaccg
     3481 cctacatacc tcgctctgct aatcctgtta ccagtggctg ctgccagtgg cgataagtcg
     3541 tgtcttaccg ggttggactc aagacgatag ttaccggata aggcgcagcg gtcgggctga
     3601 acggggggtt cgtgcacaca gcccagcttg gagcgaacga cctacaccga actgagatac
     3661 ctacagcgtg agcattgaga aagcgccacg cttcccgaag ggagaaaggc ggacaggtat
     3721 ccggtaagcg gcagggtcgg aacaggagag cgcacgaggg agcttccagg gggaaacgcc
     3781 tggtatcttt atagtcctgt cgggtttcgc cacctctgac ttgagcgtcg atttttgtga
     3841 tgctcgtcag gggggcggag cctatggaaa aacgccagca acgcggcctt tttacggttc
     3901 ctggcctttt gctggccttt tgctcacatg ttctttcctg cgttatcccc tgattctgtg
     3961 gataaccgta ttaccgcctt tgagtgagct gataccgctc gccgcagccg aacgaccgag
     4021 cgcagcgagt cagtgagcga ggaagcggaa gagc
//
