# Supplementary material for: Towards a fully automated algorithm driven platform for biosystems design
Source: Nat Commun. 2019 Nov 13;10:5150. doi: 10.1038/s41467-019-13189-z (PMC6853954; doi:10.1038/s41467-019-13189-z)
Supplement: Supplementary file 5 — Source Data [file 41467_2019_13189_MOESM5_ESM.xlsx]

## Sheet: Figure 3
Figure 3.
	Round 1					Round 2					Round 3
		Promoter 1	Promoter 2	Promoter 3			Promoter 1	Promoter 2	Promoter 3			Promoter 1	Promoter 2	Promoter 3
		1	1	1			2	3	18			4	3	14
		1	13	10			8	3	21			6	1	17
		2	23	17			9	3	20			9	10	3
		2	7	15			9	7	16			10	3	15
		3	15	21			11	3	14			10	6	12
		3	12	21			12	3	5			11	10	3
		4	4	13			12	12	12			12	3	11
		5	8	8			14	3	20			12	3	4
		5	22	12			15	7	2			12	12	12
		6	18	6			15	8	2			14	3	15
		6	21	6			16	1	2			15	6	2
		6	2	20			16	3	22			15	10	5
		7	7	4			16	4	1			16	2	2
		8	5	23			16	4	2			16	2	12
		8	13	21			16	6	1			16	3	14
		9	9	15			16	6	4			16	4	1
		9	18	15			16	7	2			16	4	2
		9	11	11			16	7	5			16	5	1
		10	22	19			16	9	4			16	5	3
		11	14	2			16	10	1			16	6	2
		11	4	6			16	10	4			16	7	1
		12	12	12			16	10	17			16	7	3
		12	3	12			16	13	3			16	7	14
		12	20	14			16	13	4			16	8	1
		13	1	22			16	15	2			16	8	2
		14	11	5			16	15	14			16	8	3
		14	19	3			16	18	1			16	8	13
		15	3	9			16	19	16			16	9	12
		15	24	9			17	1	16			16	10	3
		16	16	1			17	3	18			16	10	9
		17	20	20			17	9	18			17	5	9
		17	10	24			17	11	16			17	6	1
		18	6	18			17	14	18			17	8	18
		18	9	18			17	14	20			17	9	3
		18	14	8			17	17	14			17	10	3
		19	19	16			17	18	16			17	10	4
		20	17	11			19	3	13			17	10	5
		20	1	9			19	3	20			17	10	6
		21	21	3			20	2	3			18	3	14
		21	6	3			20	6	3			18	3	10
		21	23	23			20	8	7			18	3	15
		22	10	7			20	9	2			18	8	3
		23	2	14			20	11	3			18	10	2
		23	16	18			20	15	4			19	10	3
		24	15	24			20	19	3			20	11	12
		24	8	2			21	3	13			21	6	4

## Sheet: Figure 4
Figure 4
	Round 1						Round 2						Round 3						46 Random						136 Random
	Replicate 1	Replicate 2	Replicate 3	Replicate 4	Average		Replicate 1	Replicate 2	Replicate 3	Replicate 4	Average		Replicate 1	Replicate 2	Replicate 3	Replicate 4	Average		Replicate 1	Replicate 2	Replicate 3	Replicate 4	Average		Replicate 1	Replicate 2	Replicate 3	Replicate 4	Average
	1.06356	1.15435	1.11544	1.07653	1.1		0.68389	0.66741	0.66741	0.78277	0.7		3.09846	3.02883	3.02883	2.68069	2.96		2.35486	2.35486	2.35486	2.13832	2.3		1.72115	1.58424	1.72115	1.62336	2.49
	0.79031	0.77193	0.75355	0.80869	0.78		2.42208	2.25504	2.39424	2.39424	2.37		1.64662	1.60646	1.70686	1.86751	1.71		1.33431	1.35001	1.28722	1.36571	1.33		1.39172	1.47763	1.46044	1.51199	2.19
	0.93044	0.95159	0.95159	0.76127	0.9		1.0163	1.10413	1.02884	1.11667	1.07		5.06791	4.84014	4.72626	4.72626	4.84		2.8646	2.70184	2.60418	2.89715	2.77		1.39879	1.38194	1.48306	1.46621	2.145
	1.77051	1.81075	1.71016	1.5492	1.71		4.53049	4.75702	4.92691	5.04017	4.81		3.56068	3.51928	3.60208	3.39507	3.52		3.95444	4.14502	4.14502	3.95444	4.05		1.46666	1.38139	1.38139	1.56899	2.175
	1.43224	1.35086	1.33459	1.41596	1.38		2.12034	2.19791	2.09448	2.37892	2.2		8.65595	9.05855	8.1527	8.354	8.56		3.52225	3.60816	3.73702	3.73702	3.65		1.32371	1.35414	1.24764	1.24764	1.935
	2.72854	2.92579	2.92579	2.59705	2.79		1.37836	1.53342	1.4645	1.48173	1.46		2.04252	1.88187	1.83597	2.04252	1.95		1.87414	1.76885	1.87414	1.6425	1.79		1.41218	1.47864	1.42879	1.32911	2.115
	1.41765	1.38429	1.35093	1.51772	1.42		1.39559	1.41282	1.37836	1.67126	1.46		3.62651	3.70893	3.42046	3.25562	3.5		2.25715	2.20642	2.07962	2.07962	2.16		1.4072	1.50772	1.39045	1.39045	2.13
	1.7939	1.83819	1.94892	1.94892	1.88		1.02709	1.00401	1.00401	0.8886	0.98		2.93086	2.89555	3.10742	3.07211	3		3.33226	3.52828	3.41067	3.05784	3.33		1.68288	1.70245	1.62418	1.64374	2.49
	1.93662	1.91271	2.08008	2.19962	2.03		3.07646	3.07646	2.96659	3.33283	3.11		2.42588	2.20783	2.2896	2.34411	2.32		3.02284	2.98888	2.98888	2.54734	2.89		1.43798	1.47263	1.54193	1.43798	2.205
	3.55577	3.95086	3.64357	3.77526	3.73		3.44918	3.53541	3.7941	3.88033	3.66		4.21687	3.83352	3.97727	4.26479	4.07		3.94867	4.34354	4.04739	4.44226	4.2		1.16408	1.19054	1.13762	1.00534	1.68
	1.04372	1.03114	1.04372	1.15689	1.07		5.09591	4.91814	5.21442	4.91814	5.04		2.61767	2.64776	2.5274	2.43714	2.56		4.06932	3.84324	3.88846	3.57196	3.84		1.47995	1.36484	1.43061	1.31551	2.1
	3.65709	3.61249	3.96928	3.92468	3.79		2.16454	2.04015	2.11478	2.13966	2.11		2.808	3.04771	3.01347	2.77376	2.91		1.64774	1.68562	1.51516	1.59092	1.61		1.32397	1.38935	1.30762	1.53646	2.085
	1.48731	1.48731	1.54107	1.57691	1.52		2.56512	2.59427	2.36107	2.39022	2.48		4.87156	5.09814	4.58833	4.70162	4.81		2.34541	2.37176	2.18729	2.05553	2.24		1.18294	1.22676	1.25596	1.29978	1.86
	2.14156	2.22187	2.24864	2.48956	2.28		2.22211	2.27697	2.22211	2.60617	2.33		7.05038	7.05038	6.80154	7.29921	7.05		2.76067	2.86419	3.07125	3.03674	2.93		1.39169	1.3437	1.43968	1.26372	2.04
	0.80819	0.81829	0.87891	0.92942	0.86		3.9798	4.07456	3.93242	4.12194	4.03		6.21888	6.52224	6.4464	6.59808	6.45		2.45363	2.63316	2.48355	2.60324	2.54		1.40551	1.27773	1.40551	1.34162	2.04
	3.2793	3.51925	3.51925	3.2793	3.4		2.79591	2.69605	2.72934	3.09547	2.83		4.95138	5.12821	5.12821	4.83349	5.01		3.65436	3.69893	3.69893	4.10002	3.79		1.55513	1.46365	1.48195	1.71979	2.34
	1.6185	1.69378	1.50558	1.58086	1.6		5.22982	5.54487	5.1038	5.54487	5.36		2.70967	2.49655	2.58788	2.55744	2.59		4.79478	4.62944	4.79478	4.51922	4.68		1.98109	1.98109	2.02612	1.66592	2.865
	1.7454	1.85449	1.87631	1.94176	1.85		2.94973	3.20783	3.13409	3.2447	3.13		8.71958	8.92475	8.82217	8.41183	8.72		3.67618	3.98622	3.63189	3.76476	3.76		1.15974	1.12021	1.05431	1.14657	1.68
	4.29051	4.29051	3.99118	4.39029	4.24		4.85367	4.63553	4.7446	4.30832	4.64		3.86568	4.2952	4.2952	3.77023	4.06		2.11653	2.27331	2.22105	2.27331	2.22		1.11163	1.12487	1.16457	1.0984	1.68
	1.55735	1.55735	1.50365	1.46785	1.52		3.13277	3.28559	3.13277	3.4384	3.25		8.51768	9.14862	8.62283	9.46409	8.94		1.5836	1.74	1.68135	1.64225	1.66		0.98734	1.05959	1.01142	1.0355	1.53
	1.19085	1.13732	1.07042	1.1507	1.14		6.04958	6.19193	6.12075	5.83607	6.05		1.70345	1.64403	1.66384	1.72326	1.68		1.78613	1.76537	1.8069	1.70306	1.77		1.10119	1.02436	1.10119	1.1268	1.635
	1.2284	1.15939	1.17319	1.13179	1.17		2.46781	2.67847	2.61828	2.46781	2.56		1.1559	1.1277	1.1559	1.35324	1.2		2.55875	2.58816	2.52934	2.32347	2.5		1.07019	1.07019	1.10842	1.08294	1.62
	3.79943	3.7531	4.44812	3.7531	3.94		1.39065	1.46018	1.47756	1.58186	1.48		3.94978	3.81664	3.55036	3.77226	3.77		2.19523	2.16999	2.16999	2.04383	2.14		1.18721	1.13444	1.12125	1.0421	1.68
	0.79646	0.75941	0.79646	0.79646	0.79		1.19378	1.31316	1.32808	1.23855	1.27		1.60723	1.68759	1.74786	1.78804	1.71		1.9668	2.10728	2.03704	1.84973	1.99		1.11098	1.16653	1.22208	1.22208	1.77
	1.71017	1.87907	1.90019	1.68906	1.79		2.25239	2.4172	2.22492	2.44467	2.33		2.31541	2.25961	2.42699	2.48279	2.37		2.65587	2.5294	2.81395	2.75072	2.69		2.26066	2.20619	2.20619	2.5875	3.48
	1.67082	1.55559	1.55559	1.74764	1.63		2.18454	2.20965	2.15943	1.98366	2.13		3.00045	3.06942	2.75903	2.89698	2.93		3.06348	2.95661	2.92099	3.17034	3.03		2.1149	2.14101	2.16712	2.45433	3.33
	1.94217	1.96645	1.96645	2.37916	2.06		2.53728	2.28355	2.53728	2.22717	2.4		3.93628	4.03469	4.42831	4.32991	4.18		2.71498	3.05436	2.88467	2.88467	2.88		1.71933	1.63842	1.78001	1.73955	2.58
	0.65339	0.66914	0.66126	0.69275	0.67		3.01819	2.948	2.87781	3.08838	2.98		3.59193	3.39238	3.51211	3.07309	3.39		2.17193	2.36198	2.38913	2.30768	2.31		1.26411	1.40456	1.40456	1.23289	1.995
	1.76803	1.83194	1.91714	1.72543	1.81		3.62446	3.22174	3.34256	3.50365	3.42		2.87549	3.01575	2.84042	3.19109	2.98		3.80472	3.59335	3.72018	3.25515	3.59		1.73811	1.80019	1.69673	1.80019	2.64
	1.16442	1.05857	1.08503	1.19089	1.12		4.36907	4.64213	4.86059	4.69675	4.64		3.92321	3.8309	4.15398	3.78474	3.92		3.4546	3.53886	3.49673	3.83376	3.58		1.25293	1.25293	1.22274	1.40389	1.92
	1.82859	1.82859	1.82859	1.49985	1.75		0.77425	0.79361	0.81296	0.90974	0.82		3.79393	3.4567	3.79393	3.28808	3.58		1.16329	1.20692	1.30871	1.26508	1.24		1.36894	1.3845	1.32227	1.21338	1.98
	2.06185	2.26803	2.31958	2.11339	2.19		4.04767	4.04767	4.34028	4.14521	4.15		2.85787	2.92591	2.85787	2.92591	2.89		2.20214	2.25652	2.17496	2.60995	2.31		1.40453	1.37027	1.54156	1.5073	2.19
	2.49538	2.27357	2.4122	2.24584	2.36		1.97278	2.01976	2.01976	1.97278	2		3.62218	3.88091	3.57906	3.57906	3.67		3.11759	3.04674	2.83417	3.04674	3.01		1.5229	1.5056	1.40176	1.45368	2.205
	1.14597	1.06693	1.13279	1.13279	1.12		0.62002	0.59184	0.63411	0.54956	0.6		1.42044	1.4724	1.48973	1.50705	1.47		3.59284	3.34787	3.34787	3.59284	3.47		1.57816	1.49049	1.47295	1.42034	2.235
	2.48019	2.36348	2.59691	2.48019	2.48		2.92406	2.75206	2.99287	3.02727	2.92		2.77818	2.50036	2.50036	2.71644	2.62		2.73512	2.52239	2.67434	2.40083	2.58		1.27073	1.31454	1.29994	1.08085	1.86
	0.70952	0.75387	0.78047	0.77161	0.75		1.56376	1.73968	1.6224	1.72013	1.66		3.32709	3.28928	3.4027	2.83559	3.21		1.47866	1.49528	1.34575	1.32913	1.41		1.11333	1.06214	1.02375	1.15172	1.635
	2.30347	2.41187	2.30347	2.19507	2.3		2.01017	2.01017	1.96449	1.78174	1.94		2.9936	3.06573	2.95753	3.24607	3.07		3.36141	3.06262	3.32406	2.95057	3.17		1.28443	1.33086	1.39276	1.25348	1.98
	1.96797	1.85487	2.01321	1.85487	1.92		0.56879	0.5962	0.56879	0.5962	0.58		1.76945	1.92428	1.76945	2.05698	1.88		2.12087	2.17198	2.04421	2.35085	2.17		1.33527	1.21525	1.20024	1.35027	1.92
	2.35603	2.29856	2.35603	2.75828	2.44		2.23001	2.20378	2.12507	2.36119	2.23		2.16986	2.38685	2.27836	2.38685	2.31		3.40018	3.3597	3.48114	3.52162	3.44		1.40813	1.42432	1.34339	1.32721	2.07
	1.7985	1.8643	1.95203	1.84237	1.86		2.03439	1.91611	1.98708	2.10536	2.01		5.66598	6.23257	5.7368	6.44505	6.02		1.72366	1.82877	1.82877	1.76571	1.79		1.28526	1.39634	1.28526	1.42807	2.025
	1.12137	1.18811	1.18811	1.04127	1.13		4.98217	4.75044	4.63458	5.32976	4.92		7.52012	7.78553	7.69706	7.07776	7.52		2.51474	2.60564	2.63594	2.54504	2.58		1.92847	1.81763	1.81763	1.9728	2.82
	1.41163	1.28615	1.25478	1.38026	1.33		3.44425	3.28217	3.40373	3.64685	3.44		2.076	2.02536	2.25322	2.25322	2.15		4.43157	4.58616	4.43157	4.07086	4.38		1.53995	1.53995	1.59629	1.70896	2.4
	2.89498	2.83065	2.38032	2.83065	2.73		1.88984	1.80194	1.88984	1.88984	1.87		9.17362	8.85361	8.96028	9.28029	9.07		1.96025	1.96025	1.89024	2.1236	1.98		2.45183	2.36824	2.2568	2.39611	3.555
	1.00186	1.01423	1.06371	1.12555	1.05		1.4428	1.42541	1.5471	1.49495	1.48		1.17213	1.15766	1.1866	1.40367	1.23		1.82107	1.82107	1.88689	1.93078	1.86		1.66737	1.50063	1.55621	1.57473	2.355
	2.87153	2.58115	2.67794	2.83926	2.74		1.22363	1.31316	1.32808	1.2087	1.27		6.63148	5.78491	5.71436	5.85545	6		0.48326	0.50138	0.50138	0.56783	0.51		2.08829	1.96827	1.92026	2.1843	3.06
	2.32058	2.06274	2.06274	2.32058	2.19														2.21058	2.15794	2.34216	2.23689	2.24		3.22358	3.37708	3.45383	2.99332	4.89
																									3.88846	4.0241	3.93367	3.52674	3.84
																									1.59092	1.66668	1.64774	1.5341	1.61
																									2.24	2.34541	2.29271	2.08188	2.24
																									2.93321	3.07125	2.82969	2.8987	2.93
																									2.30073	2.27366	2.27366	2.35486	2.3
																									1.25582	1.30292	1.3814	1.3971	1.33
																									2.76694	2.63673	2.66929	2.99481	2.77
																									4.14502	3.9068	4.09737	4.04973	4.05
																									3.52225	3.77997	3.77997	3.52225	3.65
																									2.01363	1.87314	1.9668	2.10728	1.99
																									2.75072	2.81395	2.78234	2.40293	2.69
																									3.17034	3.06348	2.84975	3.02786	3.03
																									2.95254	2.71498	2.91861	2.95254	2.88
																									1.78673	1.68162	1.68162	1.99693	1.79
																									2.72683	2.51474	2.60564	2.45415	2.58
																									4.29418	4.09675	4.04739	4.34354	4.2
																									4.17392	4.32851	4.22545	4.79228	4.38
																									1.91357	2.00692	1.89024	2.1236	1.98
																									2.4237	2.66308	2.48355	2.60324	2.54
																									3.65436	4.01089	3.92176	3.56523	3.79
																									3.09997	3.06262	3.06262	3.47346	3.17
																									2.14642	2.17198	2.29974	2.06977	2.17
																									3.64305	3.23827	3.64305	3.23827	3.44
																									4.79478	4.51922	4.905	4.51922	4.68
																									3.54331	3.54331	3.98622	3.98622	3.76
																									2.14266	2.32557	2.32557	2.0904	2.22
																									2.28053	2.44343	2.36198	2.14478	2.31
																									3.55108	3.63563	3.72018	3.46653	3.59
																									3.66524	3.62312	3.53886	3.49673	3.58
																									1.78991	1.74779	1.83202	1.78991	1.79
																									2.07962	2.05426	2.25715	2.23178	2.16
																									3.44987	3.25385	3.21465	3.41067	3.33
																									2.81905	2.98888	2.95491	2.78509	2.89
																									1.60315	1.68135	1.6227	1.74	1.66
																									1.70306	1.68229	1.68229	1.99382	1.77
																									2.35288	2.47052	2.47052	2.70581	2.5
																									2.0943	2.11953	2.04383	2.32139	2.14
																									1.22146	1.27962	1.236	1.20692	1.24
																									2.2837	2.36527	2.22933	2.36527	2.31
																									3.08216	2.90503	2.8696	3.18845	3.01
																									1.90884	1.79913	1.75525	1.9966	1.86
																									0.53762	0.50138	0.51346	0.50138	0.51
																									2.28953	2.10531	2.15794	2.39479	2.24
																									3.3887	3.42953	3.55201	3.51118	3.47
																									2.73512	2.55278	2.70473	2.34005	2.58
																									1.4122	1.39559	1.46205	1.37898	1.41
																									2.85623	2.85623	2.69208	2.75774	2.79
																									2.98734	3.36075	3.24873	3.09936	3.17
																									2.99503	2.72276	2.92696	2.92696	2.89
																									1.53948	1.43685	1.38554	1.45396	1.45
																									2.34552	2.29281	2.34552	1.97656	2.24
																									2.60189	2.60189	2.63286	2.69481	2.63
																									3.25421	2.9617	2.99826	3.21765	3.11
																									1.72417	1.68543	1.56919	1.60793	1.65
																									0.63464	0.59731	0.61224	0.69437	0.63
																									2.10458	2.10458	2.10458	2.2048	2.13
																									2.37208	2.39998	2.39998	2.31626	2.37
																									2.8816	2.91591	3.05313	2.81299	2.92
																									1.39207	1.49647	1.42687	1.60088	1.48
																									1.84121	1.92685	1.73416	1.77698	1.82
																									2.89684	2.76052	2.89684	3.03316	2.9
																									1.08718	1.11217	1.04969	0.9997	1.06
																									4.50203	4.14391	4.60435	4.14391	4.35
																									1.44673	1.53495	1.58788	1.42909	1.5
																									2.47706	2.47706	2.39356	2.11524	2.37
																									1.11716	1.02929	1.06695	1.0544	1.07
																									1.52747	1.4245	1.49315	1.39017	1.46
																									1.98799	2.0111	1.94175	1.91864	1.96
																									1.94697	1.73064	1.88207	1.79554	1.84
																									1.06842	1.1075	1.08144	1.17265	1.11
																									2.92047	2.69332	2.62842	2.79067	2.76
																									2.79333	2.66187	2.82619	2.89191	2.79
																									2.8632	2.8299	2.73002	2.89649	2.83
																									1.40865	1.377	1.31369	1.28203	1.35
																									1.77135	1.73155	1.71164	1.55242	1.69
																									5.2358	5.05525	4.93489	5.2358	5.12
																									2.07115	1.97592	2.14256	1.9045	2.02
																									1.23148	1.23148	1.33924	1.4316	1.31
																									3.4441	3.20382	3.20382	3.76449	3.4
																									4.44534	4.49956	4.7164	4.77061	4.61
																									2.77002	2.80222	2.64118	2.73781	2.74
																									2.11896	1.97282	2.02153	2.16767	2.07
																									1.99972	2.04516	1.99972	1.68158	1.93
																									2.19838	2.11987	2.11987	2.46009	2.22
																									2.26222	2.18681	2.06113	2.036	2.14
																									1.23824	1.19505	1.28143	1.18065	1.22
																									4.86421	5.15723	5.15723	4.747	4.98
																									3.85747	3.59742	3.55407	3.72744	3.68
																									4.75005	4.8688	4.92818	5.64068	5.05
																									3.18544	3.37733	3.22382	3.2622	3.26

## Sheet: Table 1
Table 1
	0% Error		10% Error		20% Error
Simulation number	Iterations to		Iterations to		Iterations to
	Max	95% max	Max	95% max	Max	95% max
1	9	6	34	22	20	20
2	8	7	73	14	274	69
3	6	6	213	25	139	139
4	11	8	38	17	99	99
5	7	7	17	14	54	54
6	7	7	61	36	344	62
7	7	7	132	24	384	63
8	7	7	57	57	71	16
9	12	5	83	16	166	32
10	8	6	100	28	252	72
11	7	7	51	36	30	28
12	10	8	33	20	NA	64
13	9	6	30	26	78	56
14	5	5	21	15	8	8
15	9	9	109	7	95	31
16	6	6	15	15	113	113
17	8	8	47	9	30	30
18	7	6	57	39	81	63
19	7	7	56	56	166	107
20	10	6	28	13	94	25
21	8	8	30	11	37	37
22	5	5	14	11	141	16
23	7	7	102	6	NA	57
24	6	6	20	16	53	51
25	10	6	51	28	155	24
26	8	8	78	21	NA	88
27	11	5	152	27	NA	40
28	5	5	42	4	62	62
29	4	4	33	15	74	25
30	9	9	24	12	160	42
31	6	5	18	18	22	9
32	6	6	17	12	NA	42
33	5	5	46	46	NA	60
34	9	5	50	26	57	40
35	7	5	51	25	74	27
36	9	7	59	13	122	122
37	6	4	20	20	62	55
38	8	6	38	32	110	49
39	7	7	37	14	135	59
40	4	4	56	22	22	13
41	9	6	32	25	130	12
42	9	7	136	33	NA	160
43	8	8	36	33	109	45
44	9	5	38	29	73	31
45	7	7	76	23	NA	68
46	6	6	30	24	35	6
47	9	5	23	18	396	147
48	7	7	18	6	NA	25
49	8	5	14	11	134	59
50	10	7	13	13	206	129
51	7	7	18	18	169	43
52	9	9	116	28	76	56
53	9	5	29	22	242	32
54	6	6	20	20	362	21
55	5	5	30	27	35	4
56	10	8	70	53	93	50
57	10	8	5	5	202	142
58	6	6	17	9	NA	36
59	6	6	122	34	192	26
60	9	7	10	10	95	23
61	8	8	14	14	NA	41
62	9	5	49	49	48	48
63	8	7	64	13	175	21
64	9	8	79	42	130	42
65	10	6	118	39	105	105
66	8	7	8	8	38	17
67	6	6	21	21	NA	124
68	9	9	68	7	124	74
69	8	5	52	52	121	49
70	7	6	109	17	282	33
71	6	6	80	35	287	46
72	9	8	15	13	95	29
73	9	9	220	35	216	62
74	8	8	40	31	164	39
75	5	5	163	27	105	105
76	8	8	93	38	381	209
77	8	8	43	21	228	167
78	8	8	50	32	NA	24
79	8	8	42	28	62	36
80	8	4	135	26	NA	58
81	8	6	83	38	186	98
82	7	7	78	16	55	41
83	8	8	17	17	125	47
84	7	7	23	17	150	10
85	5	5	23	23	191	12
86	8	8	21	19	284	67
87	9	7	15	15	NA	45
88	11	7	27	17	156	23
89	8	7	73	20	25	25
90	5	5	46	9	NA	27
91	5	5	143	15	64	52
92	5	5	10	10	382	265
93	5	5	80	58	56	56
94	6	6	15	15	73	73
95	8	8	45	16	NA	56
96	10	8	212	14	NA	27
97	8	4	77	21	37	34
98	9	7	37	18	237	109
99	9	7	132	28	215	66
100	11	8	43	32	186	98
Average	7.7	6.5	57.09	22.75	138	57.44
Percentage found	100	100	100	100	82	100

## Sheet: Supplementary Table 2
Supplementary Table 2
Batch size	1		8		24		46		92
	Iterations to		Iterations to		Iterations to		Iterations to		Iterations to
Simulation number	Max	95% max	Max	95% max	Max	95% max	Max	95% max	Max	95% max
1	34	22	128	16	192	24	92	92	184	92
2	73	14	32	24	120	48	46	46	184	92
3	213	25	64	48	24	24	92	46	92	92
4	38	17	48	8	48	24	92	92	184	92
5	17	14	72	56	48	24	92	46	184	92
6	61	36	72	24	48	24	138	46	92	92
7	132	24	48	8	96	48	138	46	276	92
8	57	57	24	24	192	24	92	46	184	92
9	83	16	72	32	72	48	92	46	92	92
10	100	28	80	32	24	24	92	46	92	92
11	51	36	32	32	144	48	46	46	92	92
12	33	20	72	16	72	24	46	46	184	92
13	30	26	40	40	48	48	184	46	184	92
14	21	15	72	24	192	24	92	46	184	184
15	109	7	16	16	120	72	46	46	92	92
16	15	15	80	16	48	24	92	46	92	92
17	47	9	104	16	48	48	92	92	184	92
18	57	39	48	16	96	24	276	46	92	92
19	56	56	104	8	48	24	92	46	276	92
20	28	13	72	24	48	24	230	46	92	92
21	30	11	112	32	48	48	46	46	184	92
22	14	11	40	8	72	48	276	92	92	92
23	102	6	64	16	48	24	92	92	276	184
24	20	16	168	8	168	48	46	46	92	92
25	51	28	40	16	48	24	92	46	184	92
26	78	21	104	8	48	48	92	46	184	92
27	152	27	96	24	96	48	92	92	92	92
28	42	4	16	16	96	24	92	46	184	92
29	33	15	48	32	168	48	92	46	184	92
30	24	12	32	8	48	48	138	46	92	92
31	18	18	48	48	96	48	46	46	92	92
32	17	12	24	16	48	48	46	46	276	92
33	46	46	16	16	72	24	92	92	184	184
34	50	26	48	40	120	24	46	46	184	184
35	51	25	80	16	24	24	92	46	184	92
36	59	13	128	8	48	48	184	46	92	92
37	20	20	48	8	72	24	92	92	184	184
38	38	32	128	8	48	24	92	92	92	92
39	37	14	16	16	48	48	92	92	184	184
40	56	22	32	16	72	24	184	46	92	92
41	32	25	112	24	120	48	92	46	184	92
42	136	33	64	56	48	48	46	46	276	92
43	36	33	80	16	48	48	46	46	184	184
44	38	29	56	16	96	48	92	92	276	92
45	76	23	104	32	72	24	46	46	184	184
46	30	24	24	16	48	24	184	46	184	184
47	23	18	48	24	168	24	46	46	92	92
48	18	6	64	32	48	24	184	138	276	92
49	14	11	16	16	96	72	184	46	92	92
50	13	13	56	32	48	48	184	92	92	92
51	18	18	40	16	168	72	46	46	184	92
52	116	28	72	8	48	48	92	92	184	92
53	29	22	40	8	144	24	46	46	92	92
54	20	20	56	56	72	24	46	46	276	184
55	30	27	40	24	48	24	92	92	276	92
56	70	53	40	16	24	24	230	92	92	92
57	5	5	48	24	48	24	92	92	184	92
58	17	9	40	8	96	48	92	92	184	92
59	122	34	128	8	96	48	92	92	276	92
60	10	10	40	8	96	48	230	92	92	92
61	14	14	72	16	120	24	184	46	92	92
62	49	49	24	8	96	48	92	46	184	92
63	64	13	48	32	48	48	92	92	184	184
64	79	42	96	8	72	72	92	92	92	92
65	118	39	72	32	192	72	46	46	184	92
66	8	8	24	8	72	48	138	138	92	92
67	21	21	40	8	48	48	184	46	276	92
68	68	7	88	32	48	24	92	46	184	92
69	52	52	72	32	48	24	46	46	276	92
70	109	17	56	16	168	48	46	46	184	92
71	80	35	48	16	48	48	92	92	92	92
72	15	13	48	32	72	24	92	46	92	92
73	220	35	64	8	120	48	92	92	184	92
74	40	31	56	8	48	48	92	92	92	92
75	163	27	40	24	24	24	92	92	184	184
76	93	38	56	16	168	48	92	92	184	92
77	43	21	48	8	144	72	138	46	92	92
78	50	32	96	8	48	24	92	92	184	92
79	42	28	80	24	96	24	92	92	184	92
80	135	26	48	16	48	48	46	46	92	92
81	83	38	96	8	72	48	92	46	184	92
82	78	16	56	8	24	24	92	46	92	92
83	17	17	96	8	24	24	138	92	276	92
84	23	17	88	24	24	24	92	46	92	92
85	23	23	24	24	96	48	92	46	92	92
86	21	19	56	24	192	72	46	46	184	184
87	15	15	32	8	96	96	138	46	184	92
88	27	17	104	16	144	48	138	46	92	92
89	73	20	96	16	48	48	184	92	184	92
90	46	9	32	16	24	24	92	46	184	184
91	143	15	72	72	48	48	184	46	276	184
92	10	10	40	16	120	48	46	46	184	92
93	80	58	104	8	48	24	92	46	92	92
94	15	15	40	8	192	24	92	92	92	92
95	45	16	24	24	48	24	138	46	92	92
96	212	14	24	8	48	24	92	46	184	92
97	77	21	40	8	48	24	92	92	92	92
98	37	18	56	56	48	48	46	46	184	92
99	132	28	24	8	72	48	92	46	184	92
100	15	15	104	8	192	72	138	92	184	92
Average	56.81	22.58	61.2	20	81.84	39.12	103.96	63.02	160.768	105.939
Number of batches	56.81	22.58	7.65	2.5	3.41	1.63	2.26	1.37	1.74747	1.15152

## Sheet: Supplementary Figure 2
Supplementary Figure 2
	Promoter/RBS number	Replicate 1	Replicate 2	Replicate 3	Replicate 4	Fluorescence/OD600	StDev
	1	236165	215610	251582	200193	225887	19568.5
	2	187733	175106	202465	160375	181420	15536.1
	3	137005	133970	140545	130429	135487	3734.2
	4	118008	106683	123669	101021	112345	8952.8
	5	105479	101424	107507	99396.7	103452	3205.92
	6	100386	96706.5	101305	95786.7	98546.1	2345.01
	7	86350.8	77939.2	96164.4	68125.6	82145	10349.7
	8	68712.8	67083.2	70613.9	65182.1	67898	2005
	9	44666.3	42726.2	45313	42079.4	43696.2	1333.22
	10	27281.4	25334.6	29552.6	23063.3	26308	2395.34
	11	22593.9	20409.3	25142.5	17860.7	21501.6	2687.88
	12	20307.8	19105.7	21710.3	17703.3	19706.8	1479.08
	13	18755.5	16288.5	18470.9	16573.1	17522	1100.46
	14	11456.8	11042.8	11939.7	10559.8	11249.8	509.37
	15	8904.59	7615.99	9548.89	6971.68	8260.29	1018.73
	16	4596.4	4492.78	4648.2	4440.97	4544.59	81.92
	17	4826.65	4061.39	5209.28	3678.76	4444.02	604.99
	18	3747.31	3359.29	3941.32	3165.28	3553.3	306.76
	19	1554.42	1529.75	1569.22	1514.94	1542.08	21.08
	20	1287.1	1202.9	1337.63	1152.37	1245	71.95
	21	1113.02	994.98	1183.85	924.15	1054	100.86
	22	764.94	609.06	744.16	629.84	687	68.34
	23	325.93	316.07	324.62	317.38	321	4.32
	24	236.76	191.24	230.69	197.31	214	19.96

## Sheet: Supplementary Figure 3
Supplementary Figure 3							Absolute				Relative
		Sample 1	Sample 2	Sample 3	Sample 4			Ave	Std			Ave	Std
	crtB1	11632	10890.6	11568.2	10796.1		crtB1	11221.7	439.361		crtB1	2.26173	0.088553
	crtB2	9055.35	7578.29	8937.98	7356.18		crtB2	8231.95	888.954		crtB2	1.65915	0.179168
	crtB3	7737.78	7729.84	7525.84	7517.5		crtB3	7627.74	122.568		crtB3	1.53737	0.0247036
	crtB4	5060.59	5202.54	4718.27	4864.81		crtB4	4961.56	213.251		crtB4	1	0.0429807
	crtE1	46638.4	46564.3	54722	55597.9		crtE1	50880.6	4954.34		crtE1	3.7624	0.366351
	crtE2	29570.4	25905.3	30959.6	27070.7		crtE2	28376.5	2302.9		crtE2	2.09832	0.170289
	crtE3	21624.4	20513.9	21999.2	20816.3		crtE3	21238.4	690.611		crtE3	1.57049	0.0510676
	crtE4	13702.2	13749.1	13294.9	13347.8		crtE4	13523.5	235.19		crtE4	1	0.0173913
	crtI1	105793	105089	109183	108545		crtI1	107153	2013.97		crtI1	4.56424	0.0857864
	crtI2	75959.7	73487.8	78476.1	75679		crtI2	75900.6	2041.82		crtI2	3.23304	0.0869726
	crtI3	66484.6	68071.6	68955.5	70651.2		crtI3	68540.7	1739.16		crtI3	2.91954	0.0740806
	crtI4	23706.6	23676	23277.4	23246.3		crtI4	23476.6	248.596		crtI4	1	0.0105891

## Sheet: Supplementary Figure 4
Supplementary Figure 4
Maxima
4.89244
4.72436					Average	Standard Deviation
4.3337					4.81224	0.425401
4.63438
5.16261
4.68429
4.47953
4.80684
4.18384
5.22804
4.81455
5.34955
4.31432
4.20224
5.06475
5.27266
4.77322
6.00652
5.00779
5.80369
4.62293
5.41371
4.74656
4.43165
4.69723
4.09653
4.36466
4.66343
4.97734
5.47289
5.20683
4.42337
5.39799
4.63407
4.71532
4.23295
5.24446
4.86944
4.58704
5.2922
4.68068
5.10036
4.3981
5.2767
4.18937
4.96444
5.27865
5.40671
4.8677
4.89968
4.68497
4.67963
5.29091
5.07877
4.92209
4.55028
5.47785
4.40254
5.45543
5.11045
4.63928
5.29296
4.43023
4.77416
4.58208
5.0778
4.58637
5.24634
4.50522
5.0339
4.42849
4.09313
4.46161
4.63086
4.33336
4.66375
4.98783
4.49193
4.50592
4.61303
5.16767
4.19762
4.50438
4.84472
4.69154
5.21542
4.64039
4.96029
4.01433
4.74796
5.05029
4.71411
5.26835
4.98169
5.5299
4.3551
5.18773
4.89263
4.09041
4.24302
4.77348
4.94387
4.98692
4.23362
5.27414
5.4354
5.45787
4.92376
5.26095
5.17653
5.04304
5.25169
4.88034
5.73744
4.59109
5.11589
4.94528
4.62514
5.87013
5.358
4.20403
4.83276
4.59574
4.51019
4.80641
5.26827
4.26686
4.60413
4.97769
4.90663
4.9527
5.43723
4.49909
4.66356
4.49153
4.61267
5.74709
4.50154
6.51501
5.14413
5.08844
5.49084
4.58424
4.31646
4.83578
4.89783
4.6083
4.82328
5.07958
4.91565
5.04398
4.10527
4.88535
5.76781
5.16447
4.63845
4.75001
4.78607
4.71668
5.17217
4.87267
4.40846
4.79097
5.39555
4.70474
4.73746
5.45352
4.70311
4.50941
4.45181
4.89645
4.52648
5.48066
4.39856
4.83615
3.99103
4.41064
4.94577
4.94101
5.03488
4.29259
4.85229
5.56236
4.99232
4.61828
4.64705
4.98266
4.70441
4.42527
4.38361
4.67149
4.55327
4.95988
5.10647
4.51741
4.8185
5.08594
4.67676
5.37903
4.87315
5.09569
4.15913
5.33255
4.50766
4.59346
4.30785
4.91666
5.33231
4.39964
4.42561
5.30582
5.47409
4.63517
4.88493
5.1584
5.42145
4.32658
4.71837
4.71799
5.82353
5.67857
4.58712
4.8937
4.64806
4.69372
4.42799
5.30752
4.59922
4.96361
5.05982
4.43188
5.2265
4.29625
4.53221
4.88529
4.74094
4.3749
5.02125
4.78067
4.55366
4.70546
4.45386
4.94223
4.41067
5.6801
4.63649
4.02144
4.48483
4.67215
5.24972
5.9485
6.51386
4.63995
4.44257
4.87453
4.25629
4.92185
4.56832
4.79824
5.14418
4.72776
4.51865
4.4127
4.08859
4.48791
4.98124
5.0167
5.35555
4.31552
5.14871
4.00959
4.45955
5.88455
4.50847
5.53411
4.12125
4.87748
4.44083
4.44691
4.55656
5.5386
4.52527
5.47106
5.07599
4.34618
4.4274
4.7475
4.82518
5.78741
4.76021
5.05909
4.83937
4.67638
6.43629
4.3096
4.67486
4.80362
4.23091
4.89121
5.57003
4.70001
4.47933
4.11337
5.71938
5.78462
4.16275
4.98502
4.69906
4.85339
4.66738
4.47878
5.45085
5.06088
4.41582
4.66897
5.25545
5.48912
4.37495
4.56719
5.03004
5.11357
4.78498
4.40592
4.56699
4.34825
4.46909
5.48094
4.46151
4.74496
4.71763
4.56433
4.48218
4.76694
5.25467
4.39468
4.29722
5.00763
5.69914
5.12189
4.74383
4.69673
5.16803
4.39428
3.92377
5.5535
4.51584
4.88904
5.03695
4.41822
4.57503
4.878
4.95391
4.93188
4.6671
4.5804
4.93816
4.88009
4.66846
4.48788
4.1556
4.94838
4.41715
4.56495
4.46963
5.65912
4.86261
4.68645
4.61857
5.295
4.73967
4.83242
5.33008
4.33671
4.96925
4.07627
5.09071
4.67619
5.02204
5.02561
4.27617
5.67684
5.41036
5.25448
4.28095
4.3422
4.78821
4.81841
5.02717
5.24345
5.1636
4.4029
5.55092
4.98174
5.22914
6.01061
4.75377
4.3559
6.48468
4.9893
5.16984
4.88417
4.27532
5.8248
4.21783
4.96782
5.5335
5.50401
4.62198
4.89951
4.86257
4.96849
4.48518
4.8058
4.42065
4.62211
5.07549
4.80948
5.0572
4.87766
4.44853
4.87781
4.93295
4.21142
4.68158
4.44194
4.5554
4.06735
4.56254
4.71202
4.55666
4.46145
4.82483
4.22994
5.09335
4.76479
4.59719
4.81754
4.50444
5.19481
4.78722
4.42728
4.69332
4.76979
5.32258
5.1971
4.55535
4.54391
4.89432
4.5934
4.99618
4.40688
4.90567
4.54406
5.57422
4.70522
4.81615
5.12305
4.41359
4.57456
4.41627
4.61221
5.33155
4.82118
5.09639
4.82029
5.3465
4.34668
4.1653
4.75993
4.52162
4.82461
4.72049
5.05134
5.10812
4.76452
4.62135
4.48392
6.10364
5.02762
5.23346
4.60367
4.55076
5.05002
5.68472
4.77749
4.31553
4.98922
4.69574
4.21067
4.73081
5.54719
4.10128
4.45034
4.34142
4.59332
4.93958
4.96262
4.73358
4.74371
4.46843
4.08121
5.2035
4.42794
4.53388
4.414
4.92502
5.08403
4.53849
4.27482
4.98938
4.87872
4.93669
4.05735
5.20075
4.95825
4.88464
4.98539
4.99282
5.03144
5.50966
4.61508
4.75653
4.33808
4.47239
4.60435
4.22079
4.39018
4.39428
4.42899
4.67214
5.95964
4.93759
4.864
4.69752
4.28468
5.33876
4.72768
4.65411
5.37684
5.35283
5.69505
4.63852
4.7965
5.30605
4.71649
5.51529
4.32305
4.53503
4.46569
4.78284
4.68995
5.48148
4.53965
4.84384
4.9046
4.74852
4.22949
4.74005
5.1433
4.86787
4.98682
5.09037
4.78054
4.59989
4.52179
4.55913
4.55948
4.42918
4.49328
5.42486
5.29358
4.55035
4.43012
4.80313
4.68329
4.51313
4.49506
5.27736
4.44684
4.1887
5.93795
4.47233
4.9955
4.74228
5.041
4.54379
4.98263
4.7357
4.46203
5.25649
5.01069
5.09287
4.25223
4.32666
4.98045
4.74495
4.64013
5.23883
4.47924
4.56068
4.72654
4.64261
5.07233
4.95063
4.82201
5.30461
4.37077
4.69297
4.66434
4.7584
4.46751
5.2448
4.89272
4.72994
4.63342
4.81577
4.45985
4.37161
5.10018
4.81028
4.68694
4.88781
4.21145
4.3819
4.75185
4.71141
4.77768
4.61081
4.408
4.84433
5.55576
5.4628
4.28726
5.36204
4.32595
4.55303
6.0388
4.70475
5.07466
5.02397
5.35582
5.05695
5.07983
4.17295
4.32527
4.62157
4.37944
4.28065
4.20379
4.79003
4.14574
4.73868
4.61164
4.32721
5.68253
5.02844
4.29054
4.95356
4.41869
4.44265
4.19339
4.60043
4.70679
5.03735
4.69612
4.50039
4.82721
6.61151
4.64957
4.81586
4.39958
5.06094
4.96211
5.28506
5.14134
5.54757
5.08405
4.97172
4.7747
4.47028
4.91356
4.53826
4.30659
4.72933
4.28702
5.31857
4.73137
4.64554
4.26969
4.55746
5.06187
4.44965
5.521
5.11685
5.01771
6.39871
4.83143
4.65613
5.07988
4.98064
5.11961
4.92787
4.76789
5.77717
4.87096
4.48971
5.68431
5.54571
4.31688
4.67038
4.12647
4.6137
4.99183
4.79875
4.33679
4.04553
4.91091
5.82586
4.28141
4.14308
4.27295
5.17329
4.35618
4.78018
5.25819
4.68878
4.41806
4.64632
4.35761
4.51968
4.44872
4.82998
5.2134
4.62281
4.73571
4.65787
4.93071
4.57778
4.418
4.71239
4.88699
4.74171
4.23428
5.06234
4.53755
5.35301
5.71236
4.43132
5.27233
4.50301
4.76428
4.79873
5.20837
4.12625
4.80756
5.01122
4.52787
4.41661
4.53411
4.85903
4.48091
5.39846
4.41475
5.75045
4.16417
4.53799
4.8664
5.18475
4.80502
4.99622
4.01913
4.43096
4.51041
5.0095
4.73758
4.72828
4.34065
4.25636
4.85426
4.96783
5.27249
4.21174
4.6411
6.12553
4.8814
4.73331
5.29052
4.5482
4.91684
4.1175
4.7899
4.71865
4.52854
4.41482
4.78833
4.68908
4.16129
5.57585
4.71165
4.79491
4.97147
5.43716
4.47278
3.95471
5.17453
4.55113
4.07738
5.41594
4.59124
5.09585
5.47521
4.52289
5.03827
4.30359
4.71984
4.72651
5.1248
4.46606
5.0632
4.4477
4.48068
5.01925
5.71877
4.29514
4.4159
4.53716
4.64976
4.80711
4.49538
4.80882
4.89107
4.93633
5.36162
4.62998
4.9585
4.91589
4.53868
4.4365
5.18972
4.67815
4.54382
4.68899
5.03328
4.73153
4.67418
4.79839
5.3836
4.20257
4.14062
4.53135
5.92985
5.58565
5.04272
4.14465
5.16737
4.24644
5.35454
4.88289
4.84457
4.72797
4.82033
4.55329
4.40233
4.57486
4.61938
4.78696
4.51107
4.27039
4.76668
4.20849
5.21293
5.37061
4.67845
6.34144
4.85008
5.03477
4.21888
4.81611
4.53107
4.56158
5.6907
4.85369
4.32193
4.76379
4.68595
5.07279
4.83575
4.84886
5.41754
5.78664
4.68586
4.67893
4.73619
4.7447
4.37361
4.88619
4.61311
4.76956
4.82171
4.92025
4.40546
5.03088
4.09746
4.98774
4.61207
5.77881
5.0396
4.76814
5.5096
4.96815
4.20658
4.52609
4.51103
5.15035
4.93577
5.0008
4.37645
5.35194
5.12236
4.79139
4.45381
4.64218
4.32365
5.01113
4.83114
4.2412
5.40751
4.63679
5.24014
4.89607
5.14883
4.43456
4.38361
4.44665
4.76387
4.40108
4.53129
4.75578
4.83423
4.40012
5.31387
4.933
5.27389
4.5332
4.51526
5.00551
4.47781
4.79246
5.34042
5.52517
4.85708
4.80674
4.65555
4.23629
5.07819
4.35767
4.2485
5.35946
4.38029
4.36626
4.7871
4.72683
5.11543
5.10188
4.44339
5.08746
4.71398
4.92102
5.15063
4.5189
4.6486
4.62847
4.78498
4.45565
4.8231
4.67797
4.57469
4.93679
4.55882
4.70071
4.88454
4.55798
4.90858
4.90751
5.47967
4.67604
6.58111
5.19959
4.87278
5.48161
4.55872
4.94114
4.96677
4.98525
4.35915
4.62007
4.44656
4.46457
4.55953
4.60523

## Sheet: Supplementary Figure 5
Supplementary Figure 5
		Replicate 1	Replicate 2	Replicate 3	Replicate 4	Relative values to control	Standard Deviation
	Control	1.06896	1.04243	0.91887	0.95911	0.997343	0.0607898
	T7	1.69083	1.85034	1.51975	1.7161	1.69426	0.117583
	R1	3.32092	2.98145	3.71113	3.00904	3.25564	0.294841
	R2	4.68046	4.01392	4.70807	4.66753	4.51749	0.291108
	R3	8.22304	8.04834	8.3503	6.43353	7.7638	0.775478
